# Supplementary material for: Ancient DNA from the Upper Paleolithic mammoth ivory of Hohle Fels, Germany
Source: Sci Rep. 2026 May 14;16:15181. doi: 10.1038/s41598-026-46761-x (PMC13176336; doi:10.1038/s41598-026-46761-x)
Supplement: Supplementary file 2 — Supplementary Material 2 [file 41598_2026_46761_MOESM2_ESM.xlsx]

## Sheet: S1
Supplementary Table S1: Sample details. *Direct radiocarbon dates place these remains to a timing consistent with the Gravettian.
Site and Context Metadata						Labwork Information									Unenriched DNA Sequencing			Enriched for mtDNA Sequencing			Radiocarbon Dating
Collection ID	Site	Coordinates	Archaeological Context	Quadrant/Area	Find Number	Lab ID	Material	Accession number	Mitogenome Completeness (%)	Genetic Sex	Sampled Mass (mg)	Library copies/uL	Median fragment length (bp)	Average mitochondrial coverage	Sequencing depth (M)	Endogenous DNA (%)	Endogenous DNA (%) mapped to mitochondrial genome	Sequencing depth (M)	Endogenous DNA (%) mapped to mitochondrial genome	Enrichment Factor (x increase)	14C Lab no.	14C BP date ± error	Median CalBP	Calibration Curve	Dating Reference	Calibration Reference
HF_138_270	Hohle Fels, Germany	48.3791, 09.7555	Layer I, Magdalenian*	138	270	HOLF001.A	Dentin (tusk)	PZ244049	96.459	M	53	107095000	51	19.5331	2776068	0.135	0.000236887	3592749	0.276	1165.11	ETH-126706	28385 ± 138	32523	IntCal20	This Study	This study (OxCal 4.4.4)
HF_138_244	Hohle Fels, Germany	48.3791, 09.7555	Layer I, Magdalenian	138	244	HOLF002.A	Dentin (tusk)	-	43.0785	-	56	328750000	51	2.4951	2750442	0.017	7.53041e-05	2763066	0.034	451.503	-	-	-	-	-	-
HF_11_922	Hohle Fels, Germany	48.3791, 09.7555	Layer Vab, Aurignacian	11	922	HOLF003.A	Dentin (tusk)	PZ244050	97.7026	-	57	44105000	50	28.0893	3307686	0.042	0.000887908	3878067	0.557	627.317	ETH-126707	31832 ± 206	36185	IntCal20	This Study	This study (OxCal 4.4.4)
HF_59d_119	Hohle Fels, Germany	48.3791, 09.7555	Layer IIa, Magdalenian*	59d	119	HOLF004.A	Dentin (tusk)	PZ244051	96.9406	-	51	18325000	45	18.626	3188044	0.032	0.000510755	10609111	0.323	632.397	ETH-126708	30541 ± 176	34927	IntCal20	This Study	This study (OxCal 4.4.4)
HF_137_540	Hohle Fels, Germany	48.3791, 09.7555	Layer IIb, Gravettian	137	540	HOLF005.A	Dentin (tusk)	-	3.23792	-	48	33175000	39	0.5617	3307002	0.012	0	10234600	0.006	undefined	-	-	-	-	-	-
HF_137_468	Hohle Fels, Germany	48.3791, 09.7555	Layer IIb, Gravettian	137	468	HOLF006.A	Dentin (tusk)	PZ244052	90.9801	-	49	60200000	47	9.6416	2718097	0.023	0.000321316	2860257	0.18	560.195	-	-	-	-	-	-
HF_56_1467	Hohle Fels, Germany	48.3791, 09.7555	Layer IIc, Gravettian	56	1467	HOLF007.A	Dentin (tusk)	PZ244053	95.6008	F	54	156300000	57	11.824	3446522	0.13	6.28116e-05	12341736	0.053	843.793	-	-	-	-	-	-
HF_24_949	Hohle Fels, Germany	48.3791, 09.7555	Layer IIc, Gravettian	24	949	HOLF008.A	Dentin (tusk)	-	3.15714	-	53	94115000	32	0.5246	4163589	0.005	0	4042555	0.006	undefined	-	-	-	-	-	-
HF_59a_1454	Hohle Fels, Germany	48.3791, 09.7555	Layer IIcf, Gravettian	59a	1454	HOLF009.A	Dentin (tusk)	PZ244054	98.1724	M	53	31190000	49	33.6445	2646305	0.185	0.000830127	9292815	0.552	664.959	-	-	-	-	-	-
HF_56_3696	Hohle Fels, Germany	48.3791, 09.7555	Layer IIcf, Gravettian	56	3696	HOLF010.A	Dentin (tusk)	-	0	-	55	435550000	30	0.0044	25041115	0.008	0	3097723	0	undefined	-	-	-	-	-	-
HF_56_3696	Hohle Fels, Germany	48.3791, 09.7555	Layer IIcf, Gravettian	56	3696	HOLF010.B	Cementum (tusk)	PZ244055	98.1589	F	59	138450000	61	36.2886	3684763	1.455	0.00109151	4176134	0.494	452.583	-	-	-	-	-	-
HF_87_1068	Hohle Fels, Germany	48.3791, 09.7555	Layer IIdb, Aurignacian	87	1068	HOLF011.A	Dentin (tusk)	-	0	-	48	513700000	33	0.0763	3106198	0.007	3.47347e-05	2237640	0.001	28.7896	-	-	-	-	-	-
HF_69_1436	Hohle Fels, Germany	48.3791, 09.7555	Layer IId, Aurignacian	69	1436	HOLF012.A	Dentin (tusk)	PZ244056	90.8967	F	55	24210000	45	8.9986	3526092	0.095	0.000180193	9290563	0.139	771.394	-	-	-	-	-	-
HF_69_1552	Hohle Fels, Germany	48.3791, 09.7555	Layer IIIa, Aurignacian	69	1552	HOLF013.A	Dentin (tusk)	-	6.33648	-	49	32425000	32	0.8066	3276320	0.016	0.000138391	10219199	0.009	65.033	-	-	-	-	-	-
HF_78_2207	Hohle Fels, Germany	48.3791, 09.7555	Layer IIIa, Aurignacian	78	2207	HOLF014.A	Dentin (tusk)	-	0.214669	-	53	478250000	43	0.2601	2778046	0.006	0	2167621	0.004	undefined	-	-	-	-	-	-
HF_65_1442	Hohle Fels, Germany	48.3791, 09.7555	Layer IIIb, Aurignacian	65	1442	HOLF015.A	Dentin (tusk)	-	0.560525	-	52	105690000	40	0.1872	4223499	0.013	0	4041680	0.002	undefined	-	-	-	-	-	-
HF_87_1372	Hohle Fels, Germany	48.3791, 09.7555	Layer IIIb, Aurignacian	87	1372	HOLF016.A	Dentin (tusk)	-	77.1161	-	68	777600000	66	6.4228	3215886	0.05	3.3279e-05	16847674	0.019	570.93	-	-	-	-	-	-
HF_98_1295	Hohle Fels, Germany	48.3791, 09.7555	Layer IV, Aurignacian	98	1295	HOLF017.A	Dentin (tusk)	-	28.8764	-	53	148050000	52	1.8655	3213291	0.059	0	11080644	0.009	undefined	-	-	-	-	-	-
HF_99_2073	Hohle Fels, Germany	48.3791, 09.7555	Layer IV, Aurignacian	99	2073	HOLF018.A	Dentin (tusk)	-	0.0894454	-	50	458900000	31	0.1367	3296499	0.009	3.37212e-05	3052003	0.002	59.3098	-	-	-	-	-	-
HF_11_357	Hohle Fels, Germany	48.3791, 09.7555	Layer Va, Aurignacian	11	357	HOLF019.A	Dentin (tusk)	-	0	-	62	338000000	39	0.0733	2605807	0.007	0	3447482	0.001	undefined	-	-	-	-	-	-
HF_28_1106	Hohle Fels, Germany	48.3791, 09.7555	Layer Va, Aurignacian	28	1106	HOLF020.A	Dentin (tusk)	-	2.7481	-	55	216050000	43	0.5655	3742429	0.015	0	3707901	0.007	undefined	-	-	-	-	-	-
HF_99_2528	Hohle Fels, Germany	48.3791, 09.7555	Layer Vb, Aurignacian	99	2528	HOLF021.A	Dentin (tusk)	PZ244057	95.1839	-	54	78745000	48	13.6976	3791024	0.042	0.00019753	7313530	0.197	997.315	-	-	-	-	-	-
HF_89_1755	Hohle Fels, Germany	48.3791, 09.7555	Layer Vb, Aurignacian	89	1755	HOLF022.A	Dentin (tusk)	PZ244058	98.9243	M	57	50795000	65	123.063	3271061	20.199	0.0128822	8338202	3.231	250.811	-	-	-	-	-	-
HF_58_1529	Hohle Fels, Germany	48.3791, 09.7555	Layer IIc, Gravettian	58	1529	HOLF023.A	Dentin (tusk)	-	64.3137	-	53	162750000	53	3.8265	3000401	0.02	0	11082932	0.02	undefined	-	-	-	-	-	-
HF_58_1536	Hohle Fels, Germany	48.3791, 09.7555	Layer IIc, Gravettian	58	1536	HOLF023.B	Cementum (tusk)	-	14.3087	-	62	1134000000	63	1.1433	3697644	0.023	0	15571367	0.003	undefined	-	-	-	-	-	-
HF_87_1601	Hohle Fels, Germany	48.3791, 09.7555	Layer IV, Aurignacian	87	1601	HOLF024.A	Dentin (tusk)	-	16.4174	-	53	232650000	41	1.2014	13448644	0.012	3.1591e-05	3056912	0.016	506.473	-	-	-	-	-	-
HF_87_1601	Hohle Fels, Germany	48.3791, 09.7555	Layer IV, Aurignacian	87	1601	HOLF024.B	Cementum (tusk)	PZ244059	96.2453	F	68	146500000	50	28.0757	3106308	1.561	0.000560708	12629056	0.178	317.456	-	-	-	-	-	-
HF_100_3263	Hohle Fels, Germany	48.3791, 09.7555	Layer Vaa, Aurignacian	100	3263	HOLF025.A	Dentin (tusk)	-	22.4472	-	59	594300000	38	1.5634	22397622	0.008	9.50576e-06	12774454	0.005	525.997	-	-	-	-	-	-
HF_100_3263	Hohle Fels, Germany	48.3791, 09.7555	Layer Vaa, Aurignacian	100	3263	HOLF025.B	Cementum (tusk)	PZ244060	96.3345	F	60	532850000	75	16.1894	3390577	0.155	0.000281838	10041998	0.079	280.302	-	-	-	-	-	-

## Sheet: S2
Supplementary Table S2: Paired ivory cementum and dentin calculations on unenriched NGS data mapped to nuclear LoxAfr4 genome. Everything is recalculable with the included sequencing results tables (S3 & S4) and labwork information here and in S1. Metrics in bold are displayed in Figure 1 in the article.
Lab ID	Individual	Archaeological Context	Element	Library copies/uL (from qPCR)	No. of DNA Molecules in 40uL Library	mg powder sampled	# of Raw Reads prior Clip & Merge (C&M)	# reads after C&M prior mapping	# mapped reads prior RMDup (genome)	Mapped Reads after RMDup & QF	Proportion Mammoth DNA	Total informative sequences in a library per mg input	Total genomic coverage per 50 mg input	cost-effectiveness (new)	Mean Coverage Nuclear (fold)	Mean Coverage Mitochondria (fold)	average fragment length
HOLF010.A.compiled	HOLF010	Layer IIcf, Gravettian	dentin	435550000	17422000000	55	25041115	23155746	3445	752	0.000148775	10287.1	0.127408	18.4224	3.72546e-05	0	33.74
HOLF010.B	HOLF010	Layer IIcf, Gravettian	cementum	138450000	5538000000	59	3684763	3389789	49323	19034	0.0145505	527058	5.57471	4459.92	0.000805293	0.111706	50.94
HOLF023.A	HOLF023	Layer IIc, Gravettian	dentin	162750000	6510000000	53	3000401	2708993	541	256	0.000199705	11607.5	0.0888813	72.7973	7.84103e-06	0	45.22
HOLF023.B	HOLF023	Layer IIc, Gravettian	cementum	1134000000	45360000000	62	3697644	3532116	804	393	0.000227626	81402.7	0.621566	79.8501	1.20033e-05	0	46.58
HOLF024.A.compiled	HOLF024	Layer IV, Aurignacian	dentin	232650000	9306000000	53	13448644	12661828	2091	901	0.000165142	12494.4	0.0978398	53.2299	2.82218e-05	0.00822898	42.11
HOLF024.B	HOLF024	Layer IV, Aurignacian	cementum	146500000	5860000000	68	3106308	2853534	44535	25942	0.015607	783446	5.08991	5800.53	0.000674163	0.0493166	47.23
HOLF025.A.compiled	HOLF025	Layer Vaa, Aurignacian	dentin	594300000	23772000000	59	22397622	21039883	3422	805	0.000162643	15415.8	0.209512	24.3061	4.37621e-05	0.00596303	39.9
HOLF025.B	HOLF025	Layer Vaa, Aurignacian	cementum	532850000	21314000000	60	3390577	3193319	4941	2724	0.00154729	303025	2.50734	762.296	9.01574e-05	0.0284436	56.93

## Sheet: S3
Supplementary Table S3: EAGER pipeline result table for unenriched sequencing results mapped to the LoxAfr4 nuclear genome. Note: results shown here are according to Mapping Quality filter 30.
Sample Name	Lab ID	# Raw reads prior to Clip and Merge (imported)	# reads after C&M prior mapping	# mapped reads prior RMDup	# mapped reads prior RMDup QF	# of Duplicates removed	Mapped Reads after RMDup	Endogenous DNA (%)	Endogenous DNA QF (%)	Cluster Factor	Mean Coverage	std. dev. Coverage	Coverage >= 1X in %	Coverage >= 2X in %	Coverage >= 3X in %	Coverage >= 4X in %	Coverage >= 5X in %	DMG 1st Base 3'	DMG 2nd Base 3'	DMG 1st Base 5'	DMG 2nd Base 5'	average fragment length	median fragment length	GC content in %
XXX001.A22137.SG1.1	HOLF001.A.1.1	2776068	2532851	3425	2241	291	1950	0.135	0.088	1.149	0	0.0052	0	0	0	0	0	0.137	0.0358	0.1268	0.0193	46.26	43	42.86
XXX001.A22138.SG1.1	HOLF002.A.1.1	2750442	2655899	463	286	29	257	0.017	0.011	1.113	0	0.0019	0	0	0	0	0	0.0492	0	0.1525	0	45.44	43	45.65
XXX001.A22139.SG1.1	HOLF003.A.1.1	3307686	2928232	1233	693	95	598	0.042	0.024	1.159	0	0.0028	0	0	0	0	0	0.0677	0.0463	0.137	0.0222	44.37	40	44.67
XXX001.A22140.SG1.1	HOLF004.A.1.1	3188044	2936827	944	553	68	485	0.032	0.019	1.14	0	0.0025	0	0	0	0	0	0.08	0.0575	0.0762	0.0108	41.42	39	44.93
XXX001.A22141.SG1.1	HOLF005.A.1.1	3307002	3054823	381	160	25	135	0.012	0.005	1.185	0	0.0013	0	0	0	0	0	0.0952	0	0	0	39.89	32	56.7
XXX001.A22142.SG1.1	HOLF006.A.1.1	2718097	2489757	576	268	27	241	0.023	0.011	1.112	0	0.0018	0	0	0	0	0	0.0435	0	0.0694	0	40.5	35	47.46
XXX001.A22143.SG1.1	HOLF007.A.1.1	3446522	3184124	4141	2839	400	2439	0.13	0.089	1.164	0	0.006	0	0	0	0	0	0.0988	0.0255	0.1389	0.0174	48.18	45	42.85
XXX001.A22144.SG1.1	HOLF008.A.1.1	4163589	3985255	217	91	14	77	0.005	0.002	1.182	0	0.0009	0	0	0	0	0	0.087	0.05	0	0	36.49	31	61.07
XXX001.A22145.SG1.1	HOLF009.A.1.1	2646305	2409270	4451	2853	399	2454	0.185	0.118	1.163	0	0.0058	0	0	0	0	0	0.0998	0.0295	0.1339	0.0241	44.63	42	42.55
XXX001.A22146.SG1.1-HOLF010.A.1.1.SGS.2	HOLF010.A.1.1	25041115	23155746	3445	979	227	752	0.015	0.004	1.302	0	0.0035	0	0	0	0	0	0.0041	0.0149	0.0398	0.0149	33.74	30	55.4
XXX001.A22147.SG1.1	HOLF010.B.1.1	3684763	3389789	49323	22094	3060	19034	1.455	0.652	1.161	0.0003	0.0174	0.03	0	0	0	0	0.0704	0.0239	0.072	0.0197	50.94	48	41.05
XXX001.A22148.SG1.1	HOLF011.A.1.1	3106198	2878964	193	94	16	78	0.007	0.003	1.205	0	0.0009	0	0	0	0	0	0	0.0714	0	0	35.5	31	58.92
XXX001.A22149.SG1.1	HOLF012.A.1.1	3526092	3329758	3155	2005	245	1760	0.095	0.06	1.139	0	0.0048	0	0	0	0	0	0.1045	0.0246	0.1102	0.0196	43.69	40	41.31
XXX001.A22150.SG1.1	HOLF013.A.1.1	3276320	2890355	455	183	16	167	0.016	0.006	1.096	0	0.0014	0	0	0	0	0	0	0.0476	0.0612	0.06	37.81	31	55.72
XXX001.A22151.SG1.1	HOLF014.A.1.1	2778046	2544546	145	63	3	60	0.006	0.002	1.05	0	0.0009	0	0	0	0	0	0.2857	0.1	0	0.0909	40.87	37	52.31
XXX001.A22152.SG1.1	HOLF015.A.1.1	4223499	3900213	517	223	28	195	0.013	0.006	1.144	0	0.0016	0	0	0	0	0	0.0455	0	0.0465	0.025	41.79	35	47.71
XXX001.A22153.SG1.1	HOLF016.A.1.1	3215886	3004894	1495	998	121	877	0.05	0.033	1.138	0	0.0037	0	0	0	0	0	0.0886	0.0272	0.0584	0.0154	50.86	48	40.18
XXX001.A22154.SG1.1	HOLF017.A.1.1	3213291	2993628	1775	1182	156	1026	0.059	0.039	1.152	0	0.0038	0	0	0	0	0	0.1232	0.0226	0.0811	0.011	46.02	43	42.24
XXX001.A22155.SG1.1	HOLF018.A.1.1	3296499	2965491	280	104	11	93	0.009	0.004	1.118	0	0.0009	0	0	0	0	0	0.0312	0.0385	0	0	31.97	30	55.56
XXX001.A22156.SG1.1	HOLF019.A.1.1	2605807	2439468	160	68	12	56	0.007	0.003	1.214	0	0.0008	0	0	0	0	0	0.0909	0	0.0714	0.0667	37.98	32.5	55.49
XXX001.A22157.SG1.1	HOLF020.A.1.1	3742429	3457663	521	288	42	246	0.015	0.008	1.171	0	0.0018	0	0	0	0	0	0.0833	0.0208	0.0702	0	40.93	36	46.49
XXX001.A22158.SG1.1	HOLF021.A.1.1	3791024	3543760	1488	935	147	788	0.042	0.026	1.187	0	0.0033	0	0	0	0	0	0.0988	0.0203	0.1341	0.0357	45.8	42	43.88
XXX001.A22159.SG1.1	HOLF022.A.1.1	3271061	3019666	609939	438822	49178	389644	20.199	14.532	1.126	0.0068	0.0838	0.68	0	0	0	0	0.0917	0.0198	0.1063	0.0163	57.16	57	42.1
XXX001.A22160.SG1.1	HOLF023.A.1.1	3000401	2708993	541	291	35	256	0.02	0.011	1.137	0	0.0019	0	0	0	0	0	0.0385	0.04	0.1091	0.0702	45.22	42	46.48
XXX001.A22161.SG1.1	HOLF023.B.1.1	3697644	3532116	804	447	54	393	0.023	0.013	1.137	0	0.0024	0	0	0	0	0	0.156	0.0119	0.0952	0	46.58	43	46.25
XXX001.A22162.SG1.1-HOLF024.A.1.1.SGS.2	HOLF024.A.1.1	13448644	12661828	2091	957	56	901	0.017	0.008	1.062	0	0.0036	0	0	0	0	0	0.1483	0.0201	0.1593	0.0178	42.11	39	46.39
XXX001.A22163.SG1.1	HOLF024.B.1.1	3106308	2853534	44535	29072	3130	25942	1.561	1.019	1.121	0.0004	0.0194	0.04	0	0	0	0	0.2562	0.0288	0.2734	0.0205	47.23	44	37.94
XXX001.A22164.SG1.1-HOLF025.A.1.1.SGS.2	HOLF025.A.1.1	22397622	21039883	3422	976	171	805	0.016	0.005	1.212	0	0.0036	0	0	0	0	0	0.0569	0.0328	0.0735	0.0063	39.9	33	51.99
XXX001.A22165.SG1.1	HOLF025.B.1.1	3390577	3193319	4941	3155	431	2724	0.155	0.099	1.158	0	0.0069	0	0	0	0	0	0.1364	0.0257	0.1787	0.0223	56.93	57	41.79

## Sheet: S4
Supplementary Table S4: EAGER pipeline result table for unenriched sequencing results mapped to the NC007596.2 mitochondrial reference genome. Note: results shown here are according to Mapping Quality filter 30.
Sample Name	Lab ID	# Raw reads prior to Clip and Merge (imported)	# reads after C&M prior mapping	# mapped reads prior RMDup (genome)	# mapped reads prior RMDup	# of Duplicates removed	Mapped Reads after RMDup	Endogenous DNA (%)	Cluster Factor	Mean Coverage	std. dev. Coverage	Coverage >= 1X in %	Coverage >= 2X in %	Coverage >= 3X in %	Coverage >= 4X in %	Coverage >= 5X in %	DMG 1st Base 3'	DMG 2nd Base 3'	DMG 1st Base 5'	DMG 2nd Base 5'	average fragment length	median fragment length	GC content in %
XXX001.A22137.SG1.1	HOLF001.A.1.1	2776068	2532851	6	6	0	6	0	1	0.0177	0.1319	1.77	0	0	0	0	0	0	0	0	49.5	47	39.39
XXX001.A22138.SG1.1	HOLF002.A.1.1	2750442	2655899	2	2	1	1	0	2	0.0033	0.0577	0.33	0	0	0	0	0	0	0	0	56	56	41.07
XXX001.A22139.SG1.1	HOLF003.A.1.1	3307686	2928232	26	26	6	20	0.001	1.3	0.0606	0.2387	6.06	0	0	0	0	0	0.5	0.25	0	50.85	47.5	38.74
XXX001.A22140.SG1.1	HOLF004.A.1.1	3188044	2936827	15	15	3	12	0.001	1.25	0.0308	0.1725	3.07	0	0	0	0	0	0	0.3333	0	43	40	38.25
XXX001.A22141.SG1.1	HOLF005.A.1.1	3307002	3054823	0	0	0	NF	0	NF	NF	NF	NF	NF	NF	NF	NF	NF	NF	NF	NF	NF	NF	NF
XXX001.A22142.SG1.1	HOLF006.A.1.1	2718097	2489757	8	8	0	8	0	1	0.0233	0.1507	2.33	0	0	0	0	1	0	0	0	48.75	47.5	38.21
XXX001.A22143.SG1.1	HOLF007.A.1.1	3446522	3184124	2	2	0	2	0	1	0.0067	0.0814	0.67	0	0	0	0	0	0	0	0	56	56	37.5
XXX001.A22144.SG1.1	HOLF008.A.1.1	4163589	3985255	0	0	0	NF	0	NF	NF	NF	NF	NF	NF	NF	NF	NF	NF	NF	NF	NF	NF	NF
XXX001.A22145.SG1.1	HOLF009.A.1.1	2646305	2409270	20	20	4	16	0.001	1.25	0.0447	0.2066	4.47	0	0	0	0	0	0	1	0.5	46.81	46	37.52
XXX001.A22146.SG1.1-HOLF010.A.1.1.SGS.2	HOLF010.A.1.1	25041115	23155746	0	0	0	NF	0	NF	NF	NF	NF	NF	NF	NF	NF	NF	NF	NF	NF	NF	NF	NF
XXX001.A22147.SG1.1	HOLF010.B.1.1	3684763	3389789	37	37	7	30	0.001	1.233	0.0906	0.297	8.77	0.29	0	0	0	0	0	0	0	50.63	47	38.78
XXX001.A22148.SG1.1	HOLF011.A.1.1	3106198	2878964	1	1	0	1	0	1	0.0045	0.0672	0.45	0	0	0	0	0	0	0	0	76	76	32.89
XXX001.A22149.SG1.1	HOLF012.A.1.1	3526092	3329758	6	6	2	4	0	1.5	0.0086	0.0926	0.86	0	0	0	0	0	0	0	0	36.25	36	38.62
XXX001.A22150.SG1.1	HOLF013.A.1.1	3276320	2890355	4	4	1	3	0	1.333	0.0098	0.0984	0.98	0	0	0	0	0	0	0	0	54.67	44	35.98
XXX001.A22151.SG1.1	HOLF014.A.1.1	2778046	2544546	0	0	0	NF	0	NF	NF	NF	NF	NF	NF	NF	NF	NF	NF	NF	NF	NF	NF	NF
XXX001.A22152.SG1.1	HOLF015.A.1.1	4223499	3900213	0	0	0	NF	0	NF	NF	NF	NF	NF	NF	NF	NF	NF	NF	NF	NF	NF	NF	NF
XXX001.A22153.SG1.1	HOLF016.A.1.1	3215886	3004894	1	1	0	1	0	1	0.0031	0.0556	0.31	0	0	0	0	0	0	0	0	52	52	38.46
XXX001.A22154.SG1.1	HOLF017.A.1.1	3213291	2993628	0	0	0	NF	0	NF	NF	NF	NF	NF	NF	NF	NF	NF	NF	NF	NF	NF	NF	NF
XXX001.A22155.SG1.1	HOLF018.A.1.1	3296499	2965491	1	1	0	1	0	1	0.0035	0.0587	0.35	0	0	0	0	0	0	0	0	58	58	41.38
XXX001.A22156.SG1.1	HOLF019.A.1.1	2605807	2439468	0	0	0	NF	0	NF	NF	NF	NF	NF	NF	NF	NF	NF	NF	NF	NF	NF	NF	NF
XXX001.A22157.SG1.1	HOLF020.A.1.1	3742429	3457663	0	0	0	NF	0	NF	NF	NF	NF	NF	NF	NF	NF	NF	NF	NF	NF	NF	NF	NF
XXX001.A22158.SG1.1	HOLF021.A.1.1	3791024	3543760	7	7	0	7	0	1	0.0226	0.1549	2.16	0.1	0	0	0	0	0	0	0	54.14	48	38.26
XXX001.A22159.SG1.1	HOLF022.A.1.1	3271061	3019666	386	389	67	322	0.013	1.208	1.0226	1.0548	63.39	26.75	7.71	3.12	1.06	0.0877	0.0755	0.0392	0.0185	53.26	51	37.94
XXX001.A22160.SG1.1	HOLF023.A.1.1	3000401	2708993	0	0	0	NF	0	NF	NF	NF	NF	NF	NF	NF	NF	NF	NF	NF	NF	NF	NF	NF
XXX001.A22161.SG1.1	HOLF023.B.1.1	3697644	3532116	0	0	0	NF	0	NF	NF	NF	NF	NF	NF	NF	NF	NF	NF	NF	NF	NF	NF	NF
XXX001.A22162.SG1.1-HOLF024.A.1.1.SGS.2	HOLF024.A.1.1	13448644	12661828	3	4	0	4	0	1	0.0082	0.0903	0.82	0	0	0	0	0	0	0	0	34.5	35	34.78
XXX001.A22163.SG1.1	HOLF024.B.1.1	3106308	2853534	16	16	3	13	0.001	1.231	0.0401	0.2065	3.8	0.21	0	0	0	0.6	1	0	1	51.69	53	40.03
XXX001.A22164.SG1.1-HOLF025.A.1.1.SGS.2	HOLF025.A.1.1	22397622	21039883	2	2	0	2	0	1	0.006	0.077	0.6	0	0	0	0	0	0	0	0	50	50	47
XXX001.A22165.SG1.1	HOLF025.B.1.1	3390577	3193319	9	9	1	8	0	1.125	0.0253	0.157	2.53	0	0	0	0	0	0	1	0	53	47.5	35.85

## Sheet: S5
Supplementary Table S5: EAGER pipeline result table for enriched sequencing results mapped to the NC007596.2 mitochondrial reference genome. Note: results shown here are according to Mapping Quality filter 30.
Sample Name	Lab ID	Total Raw Reads Sequencing Effort	# reads after C&M prior mapping	# mapped reads prior RMDup (genome)	# mapped reads prior RMDup	# of Duplicates removed	Mapped Reads after RMDup	Endogenous DNA (%)	Cluster Factor	Mean Coverage	std. dev. Coverage	Coverage >= 1X in %	Coverage >= 2X in %	Coverage >= 3X in %	Coverage >= 4X in %	Coverage >= 5X in %	DMG 1st Base 3'	DMG 2nd Base 3'	DMG 1st Base 5'	DMG 2nd Base 5'	average fragment length	median fragment length	GC content in %
XXX001.A22247.SG1.1	HOLF001.A.1.1_C5	3592749	3312668	9158	9158	3577	5581	0.276	1.641	19.5331	10.1072	99.03	98.2	97.29	95.71	94.4	0.1153	0.0319	0.1063	0.0245	58.69	59	39.6
XXX001.A22239.SG1.1	HOLF002.A.1.1_C3	2763066	2670047	912	912	186	726	0.034	1.256	2.4951	1.9674	86.49	62.39	43.33	26.82	15	0.0902	0.049	0.1613	0.009	57.63	57	39.36
XXX001.A22417.SG1.1	HOLF003.A.1.1_C6	3878067	3462864	19210	19273	10878	8395	0.557	2.296	28.0893	12.9183	99.56	99.02	98.41	98.08	97.38	0.1101	0.0281	0.1203	0.0154	56.11	55	39.3
XXX001.A22422.SG1.1-XXX001.A22258.SG1.1	HOLF004.A.1.1_C7	10609111	9838052	31581	31734	25716	6018	0.323	5.273	18.626	8.4441	98.85	98.29	97.7	96.93	95.62	0.1082	0.0336	0.1226	0.0197	51.9	49	39.15
XXX001.A22418.SG1.1-XXX001.A22254.SG1.1	HOLF005.A.1.1_C7	10234600	9495132	546	546	377	169	0.006	3.231	0.5617	0.8316	40.19	11.27	3.24	1.3	0.16	0.1364	0	0.1034	0.04	55.74	54	39.27
XXX001.A22415.SG1.1	HOLF006.A.1.1_C6	2860257	2641434	4724	4747	1801	2946	0.18	1.611	9.6416	5.9003	97.81	95.64	91.68	85.47	78.31	0.1042	0.019	0.1756	0.0234	54.88	54	38.81
XXX001.A22411.SG1.1-XXX001.A22243.SG1.1	HOLF007.A.1.1_C4	12341736	11494319	6103	6122	2767	3355	0.053	1.825	11.824	6.2893	98.99	97.92	96.43	93.02	88.66	0.1082	0.0204	0.101	0.0114	59.1	60	39.78
XXX001.A22249.SG1.1	HOLF008.A.1.1_C5	4042555	3883540	251	251	76	175	0.006	1.434	0.5246	0.8193	35.96	12.67	3.17	0.57	0.09	0.15	0	0	0	50.27	50	40.03
XXX001.A22420.SG1.1-XXX001.A22256.SG1.1	HOLF009.A.1.1_C7	9292815	8548242	47224	47224	37053	10171	0.552	4.643	33.6445	13.8352	99.46	99.19	98.98	98.5	98.1	0.1038	0.0383	0.125	0.0185	55.47	54	39.33
XXX001.A22237.SG1.1	HOLF010.A.1.1_C2	3097723	2883351	2	2	1	1	0	2	0.0044	0.0658	0.44	0	0	0	0	0	0	0	0	73	73	46.58
XXX001.A22246.SG1.1	HOLF010.B.1.1_C5	4176134	3922972	19274	19367	9518	9849	0.494	1.966	36.2886	15.8569	99.62	99.15	98.87	98.66	98.33	0.0549	0.0255	0.0612	0.0189	61.79	64	38.98
XXX001.A22234.SG1.1	HOLF011.A.1.1_C2	2237640	2088805	31	31	7	24	0.001	1.292	0.0763	0.2799	7.23	0.39	0	0	0	0	0	0.2	0	53.29	53	38.62
XXX001.A22421.SG1.1-XXX001.A22257.SG1.1	HOLF012.A.1.1_C7	9290563	8778783	12162	12207	9350	2857	0.139	4.273	8.9986	5.1755	97.94	95.18	91.4	85.94	80.2	0.1018	0.0225	0.0922	0.0158	52.82	51	39.44
XXX001.A22419.SG1.1-XXX001.A22255.SG1.1	HOLF013.A.1.1_C7	10219199	9155061	792	792	534	258	0.009	3.07	0.8066	1.0411	51.29	18.91	6.36	2.49	0.91	0.025	0.0345	0	0.0833	52.43	50	39.73
XXX001.A22235.SG1.1	HOLF014.A.1.1_C2	2167621	2003566	83	83	9	74	0.004	1.122	0.2601	0.5252	22.04	3.74	0.21	0	0	0	0	0.0833	0	58.95	59	40.73
XXX001.A22248.SG1.1	HOLF015.A.1.1_C5	4041680	3768255	92	92	35	57	0.002	1.614	0.1872	0.5379	15.06	2.13	0.56	0.45	0.35	0	0	0	0	55.07	52	40.08
XXX001.A22407.SG1.1-XXX001.A22231.SG1.1	HOLF016.A.1.1_C1	16847674	15792520	3011	3011	946	2065	0.019	1.458	6.4228	4.7218	95.96	87.95	77.71	67.88	58.31	0.0966	0.0282	0.1224	0.0315	52.16	50	38.9
XXX001.A22412.SG1.1-XXX001.A22244.SG1.1	HOLF017.A.1.1_C4	11080644	10367388	965	965	402	563	0.009	1.714	1.8655	1.643	77.61	51.2	29.12	15.16	8.23	0.0729	0.022	0.0891	0	55.57	55	39.57
XXX001.A22236.SG1.1	HOLF018.A.1.1_C2	3052003	2787261	53	53	11	42	0.002	1.262	0.1367	0.3826	12.34	1.24	0.09	0	0	0.1429	0	0.2	0.125	54.57	54	39.79
XXX001.A22238.SG1.1	HOLF019.A.1.1_C3	3447482	3248665	29	29	8	21	0.001	1.381	0.0733	0.2754	6.94	0.39	0	0	0	0	0	0	0	58.57	62	40.57
XXX001.A22241.SG1.1	HOLF020.A.1.1_C3	3707901	3458273	241	241	71	170	0.007	1.418	0.5655	0.7877	41.93	11.2	2.77	0.55	0.08	0.037	0	0.129	0.0303	55.79	54	39.13
XXX001.A22414.SG1.1	HOLF021.A.1.1_C6	7313530	3843998	7567	7589	3525	4064	0.197	1.867	13.6976	7.3828	98.81	97.9	95.83	92.94	89.76	0.1349	0.0389	0.1135	0.0193	56.52	56	39.26
XXX001.A22416.SG1.1	HOLF022.A.1.1_C6	8338202	6891950	221626	222661	193773	28888	3.231	7.708	123.063	23.4601	99.85	99.84	99.83	99.82	99.81	0.0933	0.0302	0.1061	0.0157	71.44	76	38.55
XXX001.A22410.SG1.1-XXX001.A22242.SG1.1	HOLF023.A.1.1_C4	11082932	10131563	2022	2028	892	1136	0.02	1.785	3.8265	2.5865	92.11	79.56	64.57	50.06	36.29	0.1371	0.0286	0.1476	0.012	56.49	56	39.56
XXX001.A22406.SG1.1-XXX001.A22230.SG1.1	HOLF023.B.1.1_C1	15571367	14910377	479	479	125	354	0.003	1.353	1.1433	1.2675	60.98	30.17	14.32	6.33	1.92	0.2239	0.0656	0.1176	0	54.16	51	40.04
XXX001.A22240.SG1.1	HOLF024.A.1.1_C3	3056912	2902553	469	473	114	359	0.016	1.318	1.2014	1.3869	60.76	30.57	16.51	7.35	3.04	0.1618	0.0444	0.1739	0.0702	56.12	56	39.8
XXX001.A22413.SG1.1-XXX001.A22245.SG1.1	HOLF024.B.1.1_C4	12629056	11709300	20698	20806	12097	8709	0.178	2.389	28.0757	14.5844	98.99	98.13	97.07	96.24	95.61	0.2886	0.0434	0.303	0.0284	54.06	53	37.83
XXX001.A22408.SG1.1-XXX001.A22232.SG1.1	HOLF025.A.1.1_C1	12774454	12059527	637	637	177	460	0.005	1.385	1.5634	1.5037	71.87	43.88	22.55	9.93	4.73	0.1549	0	0.1644	0	57	56	40.37
XXX001.A22409.SG1.1-XXX001.A22233.SG1.1	HOLF025.B.1.1_C1	10041998	9497485	7459	7482	2795	4687	0.079	1.596	16.1894	8.6895	98.92	97.93	97.01	95.89	93.91	0.1802	0.0306	0.2206	0.0217	57.93	58	39.16

## Sheet: S6
Supplementary Table S6: Genetic sexing information for newly generated samples from this study using the ratio of reads mapping to the X and 8 chromosomes.
PandoraID	ID	Layer	Nseqs	Total	NchrX	Nchr8	SE	X8Ratio	Assignment
XXX001.A22137.SG1.1	HOLF001.A.1.1	Layer I, Magdalenian	1950	105	32	73	0.0449	0.438356	XY
XXX001.A22138.SG1.1	HOLF002.A.1.1	Layer I, Magdalenian	257	14	9	5	0.1281	1.8	-
XXX001.A22139.SG1.1	HOLF003.A.1.1	Layer Vab, Aurignacian	598	42	16	26	0.0749	0.615385	-
XXX001.A22140.SG1.1	HOLF004.A.1.1	Layer IIa, Magdalenian	485	25	8	17	0.0933	0.470588	-
XXX001.A22141.SG1.1	HOLF005.A.1.1	Layer IIb, Gravettian	135	6	2	4	0.1925	0.5	-
XXX001.A22142.SG1.1	HOLF006.A.1.1	Layer IIb, Gravettian	241	13	4	9	0.128	0.444444	-
XXX001.A22143.SG1.1	HOLF007.A.1.1	Layer IIc, Gravettian	2439	172	83	89	0.0381	0.932584	XX
XXX001.A22144.SG1.1	HOLF008.A.1.1	Layer IIc, Gravettian	77	2	2	0	0.0	#DIV/0!	-
XXX001.A22145.SG1.1	HOLF009.A.1.1	Layer IIcf, Gravettian	2454	130	39	91	0.0402	0.428571	XY
XXX001.A22146.SG1.1	HOLF010.A.1.1	Layer IIcf, Gravettian	83	3	1	2	0.2722	0.5	-
XXX001.A22147.SG1.1	HOLF010.B.1.1	Layer IIcf, Gravettian	19034	1431	773	658	0.0132	1.17477	XX
XXX001.A22148.SG1.1	HOLF011.A.1.1	Layer IIdb, Aurignacian	78	4	3	1	0.2165	3	-
XXX001.A22149.SG1.1	HOLF012.A.1.1	Layer IId, Aurignacian	1760	130	57	73	0.0435	0.780822	XX
XXX001.A22150.SG1.1	HOLF013.A.1.1	Layer IIIa, Aurignacian	167	7	5	2	0.1707	2.5	-
XXX001.A22151.SG1.1	HOLF014.A.1.1	Layer IIIa, Aurignacian	60	2	0	2	0.0	0	-
XXX001.A22152.SG1.1	HOLF015.A.1.1	Layer IIIb, Aurignacian	195	11	3	8	0.1343	0.375	-
XXX001.A22153.SG1.1	HOLF016.A.1.1	Layer IIIb, Aurignacian	877	60	26	34	0.064	0.764706	-
XXX001.A22154.SG1.1	HOLF017.A.1.1	Layer IV, Aurignacian	1026	91	37	54	0.0515	0.685185	-
XXX001.A22155.SG1.1	HOLF018.A.1.1	Layer IV, Aurignacian	93	11	5	6	0.1501	0.833333	-
XXX001.A22156.SG1.1	HOLF019.A.1.1	Layer Va, Aurignacian	56	7	3	4	0.187	0.75	-
XXX001.A22157.SG1.1	HOLF020.A.1.1	Layer Va, Aurignacian	246	14	7	7	0.1336	1	-
XXX001.A22158.SG1.1	HOLF021.A.1.1	Layer Vb, Aurignacian	788	58	23	35	0.0642	0.657143	-
XXX001.A22159.SG1.1	HOLF022.A.1.1	Layer Vb, Aurignacian	389644	22560	7074	15486	0.0031	0.4568	XY
XXX001.A22160.SG1.1	HOLF023.A.1.1	Layer IIc, Gravettian	256	19	8	11	0.1133	0.727273	-
XXX001.A22161.SG1.1	HOLF023.B.1.1	Layer IIc, Gravettian	393	34	22	12	0.082	1.83333	-
XXX001.A22162.SG1.1	HOLF024.A.1.1	Layer IV, Aurignacian	207	10	6	4	0.1549	1.5	-
XXX001.A22163.SG1.1	HOLF024.B.1.1	Layer IV, Aurignacian	25942	2063	1009	1054	0.011	0.957306	XX
XXX001.A22164.SG1.1	HOLF025.A.1.1	Layer Vaa, Aurignacian	93	9	3	6	0.1571	0.5	-
XXX001.A22165.SG1.1	HOLF025.B.1.1	Layer Vaa, Aurignacian	2724	203	95	108	0.035	0.87963	XX

## Sheet: S7
Supplementary Table S7: Genetic sexing information for Ach Valley anthropogenic mammoth bone samples generated in Fellows Yates et al 2017 using the ratio of reads mapping to the X and 8 chromosomes.
ID	Mito_Ref	Site	Layer	Nseqs	Total	Nchr8	NchrX	SE	X8Ratio	Assignment
JK2760	MF579931	Hohle Fels	Layer IIc, Gravettian	25706	1898	1005	893	0.0115	0.888557	XX
JK2761	MF579932	Hohle Fels	Layer IIcf, Gravettian	923	80	35	45	0.0555	1.28571	-
JK2762	MF579933	Geißenklösterle	Layer IIa, Aurignacian	1210	88	49	39	0.053	0.795918	-
JK2763	-	Geißenklösterle	Layer IIIa, Aurignacian	139	10	7	3	0.1449	0.428571	-
JK2764	MF579934	Geißenklösterle	Layer IIa, Aurignacian	3749	300	174	126	0.0285	0.724138	XX
JK2765	MF579935	Hohle Fels	Layer IIe, Aurignacian/Gravettian	4523	250	171	79	0.0294	0.461988	XY
JK2766	MF579936	Hohle Fels	Layer Va, Aurignacian	5994	428	229	199	0.0241	0.868996	XX
JK2767	-	Hohle Fels	Layer Va, Aurignacian	90	6	5	1	0.1521	0.2	-
JK2768	MF579937	Hohle Fels	Layer IIb, Gravettian	9710	737	379	358	0.0184	0.944591	XX
JK2769	MF579938	Geißenklösterle	Layer IIn, Aurignacian	2146	116	79	37	0.0433	0.468354	XY
JK2770	MF579939	Hohle Fels	Layer IIc, Gravettian	14662	1099	598	501	0.015	0.837793	XX
JK2771	MF579940	Geißenklösterle	Layer IIb, Aurignacian	734	49	32	17	0.068	0.53125	-
JK2772	MF579941	Hohle Fels	Layer Vab, Aurignacian	34165	2451	1303	1148	0.0101	0.881044	XX
JK2773	MF579942	Hohle Fels	Layer IIIb, Aurignacian	2179	170	97	73	0.038	0.752577	XX
JK2774	MF579943	Geißenklösterle	Layer It, Gravettian	1168	90	60	30	0.0497	0.5	-
JK2775	-	Hohle Fels	Layer Va, Aurignacian	67	4	2	2	0.25	1	-
JK2776	-	Geißenklösterle	Layer III, Aurignacian	64	4	2	2	0.25	1	-
JK2777	-	Geißenklösterle	Layer It, Gravettian	115	7	3	4	0.187	1.33333	-
JK2778	-	Geißenklösterle	Layer IIb, Aurignacian	18083	1087	758	329	0.0139	0.434037	XY
JK2779	MF579944	Geißenklösterle	Layer It, Gravettian	178	11	6	5	0.1501	0.833333	-
JK2780	MF579945	Geißenklösterle	Layer It, Gravettian	285	20	13	7	0.1067	0.538462	-
JK2781	-	Geißenklösterle	Layer It, Gravettian	114	5	1	4	0.1789	4	-

## Sheet: S8
Supplementary Table S3: EAGER pipeline result table for unenriched sequencing data from anthropogenic Ach Valley mammoth bone remains generated in Fellows Yates et al 2017 mapped to the LoxAfr4 nuclear genome. Note: results shown here are according to Mapping Quality filter 25.
Sample Name	Mito Reference	run_accession	experiment_accession	sample_accession	# of Raw Reads prior Clip & Merge (C&M)	# reads after C&M prior mapping	# of Merged Reads	% Merged Reads	# reads not attempted to map	# mapped reads prior RMDup	# mapped reads prior RMDup QF	# of Duplicates removed	Mapped Reads after RMDup	Endogenous DNA (%)	Endogenous DNA QF (%)	Cluster Factor	Mean Coverage	std. dev. Coverage	Coverage >= 1X in %	Coverage >= 2X in %	Coverage >= 3X in %	Coverage >= 4X in %	Coverage >= 5X in %	DMG 1st Base 3'	DMG 2nd Base 3'	DMG 1st Base 5'	DMG 2nd Base 5'	average fragment length	median fragment length	GC content in %
JK2760	MF579931	ERR2020536	ERX2079812	SAMEA104144569	849076	830515	0	0	0	38573	27886	110	27776	4.644	3.358	1.004	0.0005	0.0223	0.05	0	0	0	0	0.3732	0.2023	0.4361	0.2699	58.41	54	40.78
JK2761	MF579932	ERR2020537	ERX2079813	SAMEA104144570	626230	614175	0	0	0	1493	1020	8	1012	0.243	0.166	1.008	0	0.0042	0	0	0	0	0	0.3743	0.1878	0.3511	0.2533	57.63	52	40.1
JK2762	MF579933	ERR2020538	ERX2079814	SAMEA104144571	826154	813133	0	0	0	1924	1352	3	1349	0.237	0.166	1.002	0	0.0048	0	0	0	0	0	0.4335	0.2321	0.4308	0.3633	54.92	52	40.45
JK2763	-	ERR2020539	ERX2079815	SAMEA104144572	921977	881768	0	0	0	471	279	0	279	0.053	0.032	1	0	0.002	0	0	0	0	0	0.25	0.0984	0.1467	0.1228	44.09	39	45.02
JK2764	MF579934	ERR2020540	ERX2079816	SAMEA104144573	882812	871354	0	0	0	5770	4201	11	4190	0.662	0.482	1.003	0.0001	0.0083	0.01	0	0	0	0	0.4222	0.2666	0.4393	0.2759	53.93	52	38.83
JK2765	MF579935	ERR2020541	ERX2079817	SAMEA104144574	893006	858907	0	0	0	8190	4833	22	4811	0.954	0.563	1.005	0.0001	0.0095	0.01	0	0	0	0	0.3152	0.1485	0.3436	0.2185	61.17	56	40.39
JK2766	MF579936	ERR2020542	ERX2079818	SAMEA104144575	889424	855397	0	0	0	9513	6548	33	6515	1.112	0.765	1.005	0.0001	0.0101	0.01	0	0	0	0	0.4064	0.2345	0.4532	0.2792	50.83	47	40.45
JK2767	-	ERR2020543	ERX2079819	SAMEA104144576	762129	731245	0	0	0	293	157	1	156	0.04	0.021	1.006	0	0.0014	0	0	0	0	0	0.1481	0.1395	0.25	0.0833	41.94	38	41.83
JK2768	MF579937	ERR2020544	ERX2079820	SAMEA104144577	814752	789308	0	0	0	14417	10389	44	10345	1.827	1.316	1.004	0.0002	0.0136	0.02	0	0	0	0	0.3389	0.1921	0.3769	0.2465	58.15	53	40.14
JK2769	MF579938	ERR2020545	ERX2079821	SAMEA104144578	851559	828878	0	0	0	2990	2250	14	2236	0.361	0.271	1.006	0	0.0067	0	0	0	0	0	0.2182	0.1281	0.2679	0.1588	64.71	59	40
JK2770	MF579939	ERR2020546	ERX2079822	SAMEA104144579	742451	721108	0	0	0	20679	15448	54	15394	2.868	2.142	1.004	0.0003	0.0174	0.03	0	0	0	0	0.3063	0.1437	0.3356	0.2194	63.93	56	40.12
JK2771	MF579940	ERR2020547	ERX2079823	SAMEA104144580	899205	870347	0	0	0	1184	805	4	801	0.136	0.092	1.005	0	0.0037	0	0	0	0	0	0.375	0.1761	0.3777	0.2609	54.79	49	41
JK2772	MF579941	ERR2020548	ERX2079824	SAMEA104144581	812868	796588	0	0	0	52402	37332	171	37161	6.578	4.686	1.005	0.0006	0.0247	0.06	0	0	0	0	0.4336	0.2369	0.4779	0.2926	53.44	50	39.72
JK2773	MF579942	ERR2020549	ERX2079825	SAMEA104144582	826249	775860	0	0	0	3643	2421	9	2412	0.47	0.312	1.004	0	0.0062	0	0	0	0	0	0.4344	0.282	0.4735	0.3104	51.23	49	41.11
JK2774	MF579943	ERR2020550	ERX2079826	SAMEA104144583	691725	674863	0	0	0	1955	1361	6	1355	0.29	0.202	1.004	0	0.0048	0	0	0	0	0	0.3718	0.261	0.4262	0.3509	55.66	53	39.16
JK2775	-	ERR2020551	ERX2079827	SAMEA104144584	734637	700288	0	0	0	387	128	0	128	0.055	0.018	1	0	0.0013	0	0	0	0	0	0.0714	0.12	0.1429	0.2	43.21	39	46.41
JK2776	-	ERR2020552	ERX2079828	SAMEA104144585	714154	697201	0	0	0	197	120	1	119	0.028	0.017	1.008	0	0.0013	0	0	0	0	0	0.0833	0	0.1613	0.1111	49.93	46	42.72
JK2777	-	ERR2020553	ERX2079829	SAMEA104144586	929102	852757	0	0	0	227	147	1	146	0.027	0.017	1.007	0	0.0014	0	0	0	0	0	0.25	0.1	0.3571	0.122	40.97	37.5	45.72
JK2778	-	ERR2020554	ERX2079830	SAMEA104144587	1099815	1056769	0	0	0	28443	19771	88	19683	2.692	1.871	1.004	0.0003	0.0172	0.03	0	0	0	0	0.3999	0.2345	0.4352	0.3079	49.13	46	39.66
JK2779	MF579944	ERR2020555	ERX2079831	SAMEA104144588	861516	810040	0	0	0	344	226	3	223	0.042	0.028	1.013	0	0.0019	0	0	0	0	0	0.1087	0.1333	0.2203	0.2791	51.69	48	42.48
JK2780	MF579945	ERR2020556	ERX2079832	SAMEA104144589	924150	907302	0	0	0	475	309	0	309	0.052	0.034	1	0	0.0024	0	0	0	0	0	0.2203	0.0508	0.3906	0.1912	62.9	59	41.03
JK2781	-	ERR2020557	ERX2079833	SAMEA104144590	837961	803953	0	0	0	214	149	0	149	0.027	0.019	1	0	0.0017	0	0	0	0	0	0.2069	0.0513	0.2143	0.125	60.63	53	43.71
	To perform sexing analyses on previously published Ach Valley mammoths, raw unenriched
	shotgun sequencing files were remapped following the same methods as the samples sequenced
	as a part of this study.
	These raw files were uploaded to the European Nucleotide Archive as a part of Fellows Yates et al. 2017.
	Details for these files in the ENA archive are found in the C-E columns of this table.

## Sheet: S9
Supplementary Table S9: Mitchondrial Tree metadata compilation. Only mitogenomes with less than 10% missing data were used in the alignment in this study.
Fasta.names	Tree.tip	Access.no.	Lab ID	Collection ID	14C.Lab.no.	14C.BP.date	14C.BP.sigma	Median.Calendar.yBP	Species	Location	Reference.mitochondrial.genome	Radiocarbon.reference	Lat	Long	Region	no.of.Ns	missing.data	notes
DQ188829.2 Mammuthus primigenius mitochondrion, complete genome	DQ188829_M.primigenius_Siberia_14056	DQ188829			KIA-25289	12170	50	14056	M.primigenius	Yakutia	Krause et al. 2006		71	145	Siberia	0	0	reference
DQ316067.1 Mammuthus primigenius mitochondrion, complete genome	DQ316067_M.primigenius_Siberia_37068	DQ316067			MAG-1000	32850	900	37068	M.primigenius	Enmynveem River,Chukotka	Rogaev et al. 2006	Rogaev et al. 2006	68.17	165.93	Siberia	0	0
EF588275.2 Elephas maximus mitochondrion, complete genome	EF588275_Elephas.maximus__modern	EF588275						modern	Elephas.maximus		direct genbank submission					0	0	outgroup
EU153445.1 Mammuthus primigenius isolate M13 mitochondrion, complete genome	EU153445_M.primigenius_Siberia_40418	EU153445	GM13	Adams	T-171	35800	1200	40418	M.primigenius	Lena River	Gilbert et al. 2007	Gilbert et al. 2007	72.5	127.5	Siberia	10	0.000596303
EU153446.1 Mammuthus primigenius isolate M15 mitochondrion, complete genome	EU153446_M.primigenius_Siberia_16996	EU153446	GM15	Site 5	OxA-19605	13995	55	16996	M.primigenius	Ayon Island, Chukotka	Gilbert et al. 2008	Gilbert et al. 2008	69.8	169	Siberia	5	0.000298151
EU153447.1 Mammuthus primigenius isolate M18 mitochondrion, complete genome	EU153447_M.primigenius_Siberia_20655	EU153447	GM18	KOS-W-1	OxA-17116	17125	70	20655	M.primigenius	Gydan Peninsula	Gilbert et al. 2007	Gilbert et al. 2007	72.09	79.35	Siberia	10	0.000596303
EU153448.1 Mammuthus primigenius isolate M19 mitochondrion, complete genome	EU153448_M.primigenius_Siberia_22434	EU153448	GM19	Yukagir Mammoth	GrN-28258	18560	50	22434	M.primigenius	Yakutia	Gilbert et al. 2008	Gilbert et al. 2008	72.14	140.81	Siberia	10	0.000596303
EU153449.1 Mammuthus primigenius isolate M2 mitochondrion, complete genome	EU153449_M.primigenius_Siberia_24507	EU153449	GM2	2001/XXXA	UtC-8138	20380	140	24507	M.primigenius	Taimyr Peninsula	Gilbert et al. 2007	Gilbert et al. 2007	73.32	105.4	Siberia	10	0.000596303
EU153450.1 Mammuthus primigenius isolate M20 mitochondrion, complete genome	EU153450_M.primigenius_Siberia_n.d.	EU153450	GM20	LDR-P72				n.d.	M.primigenius	Bolshoy Lyakhovskiy Island, Russia	Gilbert et al. 2008		73.64	142.89	Siberia	37	0.00220632
EU153451.1 Mammuthus primigenius isolate M21 mitochondrion, complete genome	EU153451_M.primigenius_Siberia_n.d.	EU153451	GM21	LDR-P73				n.d.	M.primigenius	Bolshoy Lyakhovskiy Island, Russia	Gilbert et al. 2008		73.21	143.6	Siberia	10	0.000596303
EU153452.1 Mammuthus primigenius isolate M22 mitochondrion, complete genome	EU153452_M.primigenius_Siberia_50304	EU153452	GM22	LDR-P74	OxA-17111	50200	900	50304	M.primigenius	New Siberian Islands	Gilbert et al. 2008	Gilbert et al. 2007	73.64	142.67	Siberia	10	0.000596303
EU153453.1 Mammuthus primigenius isolate M25 mitochondrion, complete genome	EU153453_M.primigenius_Siberia_n.d.	EU153453	GM25	F-0299				n.d.	M.primigenius	Bolshaya Chukochya River, Russia	Gilbert et al. 2008		69.79	157.7	Siberia	10	0.000596303
EU153454.1 Mammuthus primigenius isolate M26 mitochondrion, complete genome	EU153454_M.primigenius_Siberia_28769	EU153454	GM26	F-0308	OxA-17114	24740	110	28769	M.primigenius	Indigirka	Gilbert et al. 2007	Gilbert et al. 2007	68.6	147.06	Siberia	5	0.000298151
EU153455.1 Mammuthus primigenius isolate M3 mitochondrion, complete genome	EU153455_M.primigenius_Siberia_24833	EU153455	GM3		Beta-148647	20620	70	24833	M.primigenius	Taimyr Peninsula	Gilbert et al. 2007	Gilbert et al. 2007	74.15	99.59	Siberia	10	0.000596303
EU153456.1 Mammuthus primigenius isolate M4 mitochondrion, complete genome	EU153456_M.primigenius_Unknown_22422	EU153456	GM4		OxA-17098	18545	70	22422	M.primigenius	n.a.	Gilbert et al. 2007	Gilbert et al. 2007	72	130	Unknown	5	0.000298151
EU153458.1 Mammuthus primigenius isolate M8 mitochondrion, complete genome	EU153458_M.primigenius_Siberia_46962	EU153458	GM8		OxA-17102	46900	700	46962	M.primigenius	Magadan	Gilbert et al. 2007	Gilbert et al. 2007	62.67	147.93	Siberia	10	0.000596303
EU155210.1 Mammuthus primigenius mitochondrion, complete genome	EU155210_M.primigenius_Siberia_31501	EU155210			Beta-210777	27740	220	31501	M.primigenius	Taimyr Peninsula	Poinar et al. 2006		73.75	102	Siberia	10	0.000596303
PZ244049.1 Mammuthus primigenius isolate HOLF001.A mitochondrion, partial genome	HOLF001.A_M.primigenius_HF.Ma.I_32523	PZ244049	HOLF001.A	HF_138_270	ETH-126706	28385	137.6	32523	M.primigenius	Hohle Fels	this study	this study	48.3794	9.75235	HF.Ma.I	599	0.0354103
PZ244050.1 Mammuthus primigenius isolate HOLF003.A mitochondrion, partial genome	HOLF003.A_M.primigenius_HF.Au.Vab_36185	PZ244050	HOLF003.A	HF_11_922	ETH-126707	31832	205.9	36185	M.primigenius	Hohle Fels	this study	this study	48.3794	9.75235	HF.Au.Vab	388	0.0229735
PZ244051.1 Mammuthus primigenius isolate HOLF004.A mitochondrion, partial genome	HOLF004.A_M.primigenius_HF.Ma.IIa_34927	PZ244051	HOLF004.A	HF_59d_119	ETH-126708	30541	175.6	34927	M.primigenius	Hohle Fels	this study	this study	48.3794	9.75235	HF.Ma.IIa	517	0.0305935
PZ244052.1 Mammuthus primigenius isolate HOLF006.A mitochondrion, partial genome	HOLF006.A_M.primigenius_HF.Gr.IIb_n.d.	PZ244052	HOLF006.A	HF_137_468				n.d.	M.primigenius	Hohle Fels	this study		48.3794	9.75235	HF.Gr.IIb	1524	0.0901989
PZ244053.1 Mammuthus primigenius isolate HOLF007.A mitochondrion, partial genome	HOLF007.A_M.primigenius_HF.Gr.IIc_n.d.	PZ244053	HOLF007.A	HF_56_1467				n.d.	M.primigenius	Hohle Fels	this study		48.3794	9.75235	HF.Gr.IIc	744	0.0439924
PZ244054.1 Mammuthus primigenius isolate HOLF009.A mitochondrion, partial genome	HOLF009.A_M.primigenius_HF.Gr.IIcf_n.d.	PZ244054	HOLF009.A	HF_59a_1454				n.d.	M.primigenius	Hohle Fels	this study		48.3794	9.75235	HF.Gr.IIcf	309	0.0182765
PZ244055.1 Mammuthus primigenius isolate HOLF010.B mitochondrion, partial genome	HOLF010.B_M.primigenius_HF.Gr.IIcf_n.d.	PZ244055	HOLF010.B	HF_56_3696				n.d.	M.primigenius	Hohle Fels	this study		48.3794	9.75235	HF.Gr.IIcf	311	0.0184111
PZ244056.1 Mammuthus primigenius isolate HOLF012.A mitochondrion, partial genome	HOLF012.A_M.primigenius_HF.Au.IId_n.d.	PZ244056	HOLF012.A	HF_69_1436				n.d.	M.primigenius	Hohle Fels	this study		48.3794	9.75235	HF.Au.IId	1535	0.0910331
PZ244057.1 Mammuthus primigenius isolate HOLF021.A mitochondrion, partial genome	HOLF021.A_M.primigenius_HF.Au.Vb_n.d.	PZ244057	HOLF021.A	HF_99_2528				n.d.	M.primigenius	Hohle Fels	this study		48.3794	9.75235	HF.Au.Vb	813	0.0481607
PZ244058.1 Mammuthus primigenius isolate HOLF022.A mitochondrion, partial genome	HOLF022.A_M.primigenius_HF.Au.Vb_n.d.	PZ244058	HOLF022.A	HF_89_1755				n.d.	M.primigenius	Hohle Fels	this study		48.3794	9.75235	HF.Au.Vb	182	0.0107565
PZ244059.1 Mammuthus primigenius isolate HOLF024.B mitochondrion, partial genome	HOLF024.B_M.primigenius_HF.Au.IV_n.d.	PZ244059	HOLF024.B	HF_87_1601				n.d.	M.primigenius	Hohle Fels	this study		48.3794	9.75235	HF.Au.IV	635	0.0375473
PZ244060.1 Mammuthus primigenius isolate HOLF025.B mitochondrion, partial genome	HOLF025.B_M.primigenius_HF.Au.Vaa_n.d.	PZ244060	HOLF025.B	HF_100_3263				n.d.	M.primigenius	Hohle Fels	this study		48.3794	9.75235	HF.Au.Vaa	619	0.0366554
KX027489.1 Mammuthus primigenius isolate 2002-472 mitochondrion, partial genome	KX027489_M.primigenius_Siberia_over.48800	KX027489	SEP01	4 57/236	UCIAMS38677	>48800		over.48800	M.primigenius	Taimyr Peninsula	Enk et al. 2016	Debruyne et al 2008	74.42	107.75	Siberia	10	0.000596303
KX027490.1 Mammuthus primigenius isolate 2005-915 mitochondrion, partial genome	KX027490_M.primigenius_Siberia_31501	KX027490	L200s	MPG	Beta-210777	27740	220	31501	M.primigenius	Taimyr Peninsula	Enk et al. 2016	Debruyne et al 2008	73.75	102	Siberia	10	0.000596303
KX027491.1 Mammuthus primigenius isolate AM104 mitochondrion, partial genome	KX027491_M.primigenius_N.America_46455	KX027491	SEP69		AA14906	42764	1737	46455	M.primigenius	Cleary Creek	Enk et al. 2016	Debruyne et al 2008	65.17	-147.5	N.America	10	0.000596303
KX027492.1 Mammuthus primigenius isolate AM8744 mitochondrion, partial genome	KX027492_M.primigenius_N.America_20256	KX027492	SEP68		AA14896	16789	108	20256	M.primigenius	Ester Creek	Enk et al. 2016	Debruyne et al 2008	64.83	-148	N.America	10	0.000596303
KX027493.1 Mammuthus sp. isolate BadgerCrk_DMNS08 mitochondrion, partial genome	KX027493_M.species_N.America_n.d.	KX027493						n.d.	M.species	Badger Creek	Enk et al. 2016		40.29	-106.45	N.America	10498	0.625999
KX027494.1 Mammuthus sp. isolate BeakCrk_UCMP17 mitochondrion, partial genome	KX027494_M.species_N.America_22387	KX027494	SEP44	21284	UCIAMS131699	18510	100	22387	M.species	Beak (Bear?) Creek	Enk et al. 2016	Enk et al. 2016	42.22	-122.72	N.America	40	0.00238521
KX027495.1 Mammuthus primigenius isolate Ber28 mitochondrion, partial genome	KX027495_M.primigenius_Siberia_14011	KX027495	SEP62	Ber23	UCIAMS38670	12125	30	14011	M.primigenius	Berelekh	Enk et al. 2016	Debruyne et al 2008	70.4	143.95	Siberia	10	0.000596303
KX027496.1 Mammuthus columbi isolate Beverly_UNSM13 mitochondrion, partial genome	KX027496_M.columbi_N.America_12633	KX027496	SVEP72	2125	UCIAMS131704	10650	30	12633	M.columbi	Beverly Gravel Pits	Enk et al. 2016	Enk et al. 2016	40.3	-101.03	N.America	953	0.0568277
KX027497.1 Mammuthus sp. isolate Biehl_UNSM42 mitochondrion, partial genome	KX027497_M.species_N.America_18470	KX027497	SVEP32	1505	UCIAMS131715	15200	60	18470	M.species	Biehl Farm	Enk et al. 2016	Enk et al. 2016	40.8	-99.65	N.America	145	0.00864639
KX027498.1 Mammuthus primigenius isolate BigBoneLick_UNSM27 mitochondrion, partial genome	KX027498_M.primigenius_N.America_16982	KX027498	SSEP25	133081	UCIAMS131708	13985	45	16982	M.primigenius	Big Bone Lick	Enk et al. 2016	Enk et al. 2016	38.88	-84.75	N.America	622	0.03709
KX027499.1 Mammuthus primigenius isolate BigBoneLick_UNSM29 mitochondrion, partial genome	KX027499_M.primigenius_N.America_15445	KX027499	SSEP26	133082	UCIAMS131709	12930	40	15445	M.primigenius	Big Bone Lick	Enk et al. 2016	Enk et al. 2016	38.88	-84.75	N.America	1405	0.0837806
KX027500.1 Mammuthus primigenius isolate BigBoneLick_UNSM30 mitochondrion, partial genome	KX027500_M.primigenius_N.America_15884	KX027500	SEP53	133083	UCIAMS131710	13215	40	15884	M.primigenius	Big Bone Lick	Enk et al. 2016	Enk et al. 2016	38.88	-84.75	N.America	45	0.00268336
KX027501.1 Mammuthus primigenius isolate BigBoneLick_UNSM31 mitochondrion, partial genome	KX027501_M.primigenius_N.America_16926	KX027501	SSED27	133084	UCIAMS131711	13950	45	16926	M.primigenius	Big Bone Lick	Enk et al. 2016	Enk et al. 2016	38.88	-84.75	N.America	787	0.046929
KX027502.1 Mammuthus primigenius isolate BigBoneLick_UNSM32 mitochondrion, partial genome	KX027502_M.primigenius_N.America_16786	KX027502	SSED28	133085	UCIAMS131712	13860	40	16786	M.primigenius	Big Bone Lick	Enk et al. 2016	Enk et al. 2016	38.88	-84.75	N.America	541	0.03226
KX027503.1 Mammuthus columbi isolate BigNemaha_UNSM21 mitochondrion, partial genome	KX027503_M.columbi_N.America_16770	KX027503	SEP19	88535	UCIAMS131707	13850	45	16770	M.columbi	South Fork Big Nemaha R.	Enk et al. 2016	Enk et al. 2016	40.07	-95.82	N.America	51	0.00304114
KX027504.1 Mammuthus columbi isolate Bindloss_NMC17845 mitochondrion, partial genome	KX027504_M.columbi_N.America_12825	KX027504	EID30	VEP84, Bindloss	TO-8514	10930	100	12825	M.columbi	Bindloss	Enk et al. 2016	Hills & Harington 2003	50.95	-110.13	N.America	212	0.0126416
KX027505.1 Mammuthus sp. isolate Brookings_ISM15 mitochondrion, partial genome	KX027505_M.species_N.America_14716	KX027505	SEP52	Brookings	CURL8895	12490	35	14716	M.species	Near Brookings	Enk et al. 2016	Mandel 2004	44.46	-96.88	N.America	10	0.000596303
KX027506.1 Mammuthus sp. isolate Chittenango_HP1133 mitochondrion, partial genome	KX027506_M.species_N.America_13116	KX027506	SVEP82	VEP82 / Chittenango	NOSAMS OS-93430	11250	65	13116	M.species	Near Chittenango	Enk et al. 2016	Feranec & Kozlowski 2012	43.05	-75.87	N.America	10	0.000596303
KX027507.1 Mammuthus primigenius isolate ClearLake_ISM04 mitochondrion, partial genome	KX027507_M.primigenius_N.America_24745	KX027507	SEP06	Clear Lake	NZA 32590	20550	100	24745	M.primigenius	Gravel Pit near Clear Lake	Enk et al. 2016	Enk et al. 2016	39.82	-89.53	N.America	129	0.00769231
KX027508.1 Mammuthus sp. isolate CMNH40031 mitochondrion, partial genome	KX027508_M.species_N.America_n.d.	KX027508	SSEP75					n.d.	M.species	Old Crow	Enk et al. 2016		68.06	-139.78	N.America	655	0.0390578
KX027509.1 Mammuthus sp. isolate CrappieHole_UNSM16 mitochondrion, partial genome	KX027509_M.species_N.America_27713	KX027509	SSEP18	49033	UCIAMS131706	23590	130	27713	M.species	Crappie Hole	Enk et al. 2016	Enk et al. 2016	41.2	-101.75	N.America	34	0.00202743
KX027510.1 Mammuthus sp. isolate CrappieHole_UNSM33 mitochondrion, partial genome	KX027510_M.species_N.America_n.d.	KX027510	SVEP29					n.d.	M.species	Crappie Hole	Enk et al. 2016		41.2	-101.75	N.America	976	0.0581992
KX027511.1 Mammuthus columbi isolate CrappieHole_UNSM34 mitochondrion, partial genome	KX027511_M.columbi_N.America_27778	KX027511	SEP30	133086	UCIAMS131713	23670	190	27778	M.columbi	Crappie Hole	Enk et al. 2016	Enk et al. 2016	41.2	-101.75	N.America	62	0.00369708
KX027512.1 Mammuthus sp. isolate CrappieHole_UNSM35 mitochondrion, partial genome	KX027512_M.species_N.America_27863	KX027512	SEP31	91547	UCIAMS131714	23800	140	27863	M.species	Crappie Hole	Enk et al. 2016	Enk et al. 2016	41.2	-101.75	N.America	67	0.00399523
KX027513.1 Mammuthus columbi isolate Dent_DMNS38 mitochondrion, partial genome	KX027513_M.columbi_N.America_12827	KX027513	SEP58	3995	Average of 3	10990	25	12827	M.columbi	Dent	Enk et al. 2016	Waters & Stafford 2007	40.3	-104.8	N.America	59	0.00351819
KX027514.1 Mammuthus columbi isolate Dent_DMNS40 mitochondrion, partial genome	KX027514_M.columbi_N.America_12827	KX027514	SEP59	1899	Average of 3	10990	25	12827	M.columbi	Dent	Enk et al. 2016	Waters & Stafford 2007	40.3	-104.8	N.America	27	0.00161002
KX027515.1 Mammuthus columbi isolate Dent_DMNS43b mitochondrion, partial genome	KX027515_M.columbi_N.America_12827	KX027515	SVEP41	1893-198	Average of 3	10990	25	12827	M.columbi	Dent	Enk et al. 2016	Waters & Stafford 2007	40.3	-104.8	N.America	21	0.00125224
KX027516.1 Mammuthus columbi isolate Dent_DMNS44 mitochondrion, partial genome	KX027516_M.columbi_N.America_12827	KX027516	SVEP43	3802	Average of 3	10990	25	12827	M.columbi	Dent	Enk et al. 2016	Waters & Stafford 2007	40.3	-104.8	N.America	13	0.000775194
KX027517.1 Mammuthus columbi isolate Dent_DMNS47 mitochondrion, partial genome	KX027517_M.columbi_N.America_12827	KX027517	SSEP38	3810	Average of 3	10990	25	12827	M.columbi	Dent	Enk et al. 2016	Waters & Stafford 2007	40.3	-104.8	N.America	42	0.00250447
KX027518.1 Mammuthus columbi isolate Dent_DMNS49 mitochondrion, partial genome	KX027518_M.columbi_N.America_12827	KX027518	SVEP57	1636	Average of 3	10990	25	12827	M.columbi	Dent	Enk et al. 2016	Waters & Stafford 2007	40.3	-104.8	N.America	48	0.00286225
KX027519.1 Mammuthus sp. isolate DMNS23 mitochondrion, partial genome	KX027519_M.species_Unknown_14661	KX027519	SSEP39	1473	UCIAMS131692	12475	40	14661	M.species	nd	Enk et al. 2016	Enk et al. 2016	39.07	-105.13	Unknown	36	0.00214669
KX027520.1 Mammuthus jeffersonii isolate Hughes_UM22798 mitochondrion, partial genome	KX027520_M.jeffersonii_N.America_12985	KX027520	SVEP49	Hughes	UCIAMS131693	11100	35	12985	M.jeffersonii	North of Assyria	Enk et al. 2016	Enk et al. 2016	42.52	-85.12	N.America	152	0.0090638
KX027521.1 Mammuthus sp. isolate IK-98-1087 mitochondrion, partial genome	KX027521_M.species_N.America_over.54000	KX027521	EID11		CAMS 91795	>54000		over.54000	M.species	Upper Ikpikpuk R., North Slope	Enk et al. 2016	Debruyne et al 2008	69.37	-154.67	N.America	670	0.0399523
KX027522.1 Mammuthus sp. isolate IK-99-235 mitochondrion, partial genome	KX027522_M.species_N.America_44440	KX027522		IK-99-235	CAMS 91803	40870	820	44440	M.species	Upper Ikpikpuk R., North Slope	Enk et al. 2016	Debruyne et al 2008	69.37	-154.67	N.America	3565	0.212582
KX027523.1 Mammuthus sp. isolate IK-99-5001 mitochondrion, partial genome	KX027523_M.species_N.America_37856	KX027523	SEP65		CAMS 91968	33530	340	37856	M.species	Upper Ikpikpuk R., North Slope	Enk et al. 2016	Debruyne et al 2008	69.37	-154.67	N.America	28	0.00166965
KX027524.1 Mammuthus sp. isolate IK-99-524 mitochondrion, partial genome	KX027524_M.species_N.America_over.51000	KX027524	EID13		CAMS 91811	>51000		over.51000	M.species	Upper Ikpikpuk R., North Slope	Enk et al. 2016	Debruyne et al 2008	69.37	-154.67	N.America	1297	0.0773405
KX027525.1 Mammuthus columbi isolate LaSena_DMNS28b mitochondrion, partial genome	KX027525_M.columbi_N.America_22298	KX027525	SVEP5681	La sena	AA-6972	18440	145	22298	M.columbi	La Sena	Enk et al. 2016	Holen 2006	40.38	-100.23	N.America	66	0.0039356
KX027526.1 Mammuthus primigenius isolate Lyuba_HP1095 mitochondrion, partial genome	KX027526_M.primigenius_Siberia_n.d.	KX027526	MPS	SID36-10, Lyuba				n.d.	M.primigenius	Yuribei R., Yamal Peninsula	Enk et al. 2016		68.9	69.5	Siberia	10	0.000596303
KX027527.1 Mammuthus sp. isolate Mott_HP1135 mitochondrion, partial genome	KX027527_M.species_N.America_14585	KX027527	SEP02	Mott	UCIAMS131696	12450	40	14585	M.species	Clayton Township	Enk et al. 2016	Enk et al. 2016	42.97	-83.97	N.America	20	0.00119261
KX027528.1 Mammuthus sp. isolate NewBedfordInt_HP2133 mitochondrion, partial genome	KX027528_M.species_N.America_n.d.	KX027528	EEP41	NewBedInt				n.d.	M.species	New Bedford Sound	Enk et al. 2016		41.62	-70.88	N.America	343	0.0204532
KX027529.1 Mammuthus sp. isolate NewBedfordSm_HP2134 mitochondrion, partial genome	KX027529_M.species_N.America_n.d.	KX027529						n.d.	M.species	New Bedford Sound	Enk et al. 2016		41.62	-70.88	N.America	9069	0.540787
KX027530.1 Mammuthus sp. isolate NLaSalle_ISM12 mitochondrion, partial genome	KX027530_M.species_N.America_14724	KX027530	SVEP09	408764	UCIAMS131695	12495	45	14724	M.species	North LaSalle County	Enk et al. 2016	Enk et al. 2016	41.55	-88.87	N.America	83	0.00494931
KX027531.1 Mammuthus primigenius isolate NMC42292 mitochondrion, partial genome	KX027531_M.primigenius_N.America_n.d.	KX027531	SEP66	NMC-42292				n.d.	M.primigenius	Dawson Area	Enk et al. 2016		64.05	-139.42	N.America	10	0.000596303
KX027532.1 Mammuthus primigenius isolate NMC49929 mitochondrion, partial genome	KX027532_M.primigenius_N.America_43496	KX027532	SEP63	NMC-49929	AA17553	38600	2900	43496	M.primigenius	Dawson Area	Enk et al. 2016	Debruyne et al 2008	64.05	-139.42	N.America	10	0.000596303
KX027533.1 Mammuthus primigenius isolate Oimyakon_2006-001-2 mitochondrion, partial genome	KX027533_M.primigenius_Siberia_n.d.	KX027533						n.d.	M.primigenius	Yakutia	Enk et al. 2016		63.5	142.75	Siberia	10	0.000596303
KX027534.1 Mammuthus primigenius isolate Pekin_ISM01 mitochondrion, partial genome	KX027534_M.primigenius_N.America_21151	KX027534	SVEP05	497399	UCIAMS131694	17510	70	21151	M.primigenius	Near Pekin	Enk et al. 2016	Enk et al. 2016	40.52	-89.72	N.America	252	0.0150268
KX027535.1 Mammuthus sp. isolate Poyser_HP1138 mitochondrion, partial genome	KX027535_M.species_N.America_27364	KX027535	EID23	SEP03, Poyser	BETA #92870	23050	180	27364	M.species	Near Goshen	Enk et al. 2016	Dan	41.55	-85.93	N.America	89	0.0053071
KX027536.1 Mammuthus primigenius isolate Randolph_HP1134 mitochondrion, partial genome	KX027536_M.primigenius_N.America_12210	KX027536	EID27	Randolph	NOSAMS OS-93354	10350	45	12210	M.primigenius	East Randolph Fish Hatchery	Enk et al. 2016	Feranec & Kozlowski 2012	42.15	-78.93	N.America	10	0.000596303
KX027537.1 Mammuthus columbi isolate Rawlins_UW6368 mitochondrion, partial genome	KX027537_M.columbi_N.America_13392	KX027537	EID26	Rawlins, MCU	Average of 4	11560	60	13392	M.columbi	Near Rawlins	Enk et al. 2016	Haynes et al 2013	41.5	-107.63	N.America	11	0.000655933
KX027538.1 Mammuthus sp. isolate Riley_HP1726 mitochondrion, partial genome	KX027538_M.species_N.America_14281	KX027538	SEP50	Riley	BETA #282797	12320	50	14281	M.species	Morrison Lake Country Club, Saranac	Enk et al. 2016	Dan	42.87	-85.2	N.America	128	0.00763268
KX027539.1 Mammuthus sp. isolate SanAntonioCrk_UCMP04 mitochondrion, partial genome	KX027539_M.species_N.America_23642	KX027539	SVED74	29171	UCIAMS131697	19620	120	23642	M.species	San Antonio Creek	Enk et al. 2016	Enk et al. 2016	38.16	-122.53	N.America	378	0.0225403
KX027540.1 Mammuthus sp. isolate SanAntonioCrk_UCMP19 mitochondrion, partial genome	KX027540_M.species_N.America_n.d.	KX027540	SSEP45	29170				n.d.	M.species	San Antonio Creek	Enk et al. 2016		38.16	-122.53	N.America	80	0.00477042
KX027541.1 Mammuthus exilis isolate SantaRosaIsland_SBMNH27 mitochondrion, partial genome	KX027541_M.exilis_N.America_n.d.	KX027541						n.d.	M.exilis	Santa Rosa Island	Enk et al. 2016		33.97	-120.1	N.America	7939	0.473405
KX027542.1 Mammuthus sp. isolate Scarborough_HP1137 mitochondrion, partial genome	KX027542_M.species_N.America_14091	KX027542	EID25	Scarborough	OS-5636	12200	55	14091	M.species	Near Scarborough	Enk et al. 2016	Hoyle et al 2004	43.58	-70.32	N.America	125	0.00745379
KX027543.1 Mammuthus columbi isolate Snowmass_SM3 mitochondrion, partial genome	KX027543_M.columbi_N.America_n.d.	KX027543						n.d.	M.columbi	Snowmass Site	Enk et al. 2016		39.21	-106.93	N.America	5331	0.317889
KX027544.1 Mammuthus sp. isolate Tankersley_ISM10 mitochondrion, partial genome	KX027544_M.species_N.America_n.d.	KX027544	SVEP48	Tankersley				n.d.	M.species	Near Cleves	Enk et al. 2016		39.15	-84.75	N.America	533	0.0317829
KX027545.1 Mammuthus primigenius isolate Toledo_ISM09 mitochondrion, partial genome	KX027545_M.primigenius_N.America_n.d.	KX027545	SVEP08	497415				n.d.	M.primigenius	Near Toledo	Enk et al. 2016		39.28	-88.23	N.America	1495	0.0891473
KX027546.1 Mammuthus sp. isolate Trenton_UNSM14 mitochondrion, partial genome	KX027546_M.species_N.America_37997	KX027546	SVEP1679	1811	UCIAMS131705	33670	450	37997	M.species	Trenton Reservoir	Enk et al. 2016	Enk et al. 2016	40.17	-101.07	N.America	1180	0.0703637
KX027547.1 Mammuthus sp. isolate UNSM01 mitochondrion, partial genome	KX027547_M.species_N.America_20590	KX027547	SEP11	49826	UCIAMS131700	17070	70	20590	M.species	Red Willow Fauna, Rw-102	Enk et al. 2016	Enk et al. 2016	40.22	-100.37	N.America	47	0.00280262
KX027548.1 Mammuthus sp. isolate UNSM02 mitochondrion, partial genome	KX027548_M.species_N.America_14014	KX027548	SSEP12	49736	UCIAMS131701	12130	35	14014	M.species	Red Willow Fauna, Rw-102	Enk et al. 2016	Enk et al. 2016	40.22	-100.37	N.America	59	0.00351819
KX027549.1 Mammuthus sp. isolate UNSM07 mitochondrion, partial genome	KX027549_M.species_N.America_n.d.	KX027549						n.d.	M.species	Red Willow Fauna, Rw -102	Enk et al. 2016		40.22	-100.37	N.America	8559	0.510376
KX027550.1 Mammuthus columbi isolate UNSM08 mitochondrion, partial genome	KX027550_M.columbi_N.America_19502	KX027550	SVEP1478	2022	UCIAMS131702	16160	80	19502	M.columbi	Red Willow Fauna, Rw-102	Enk et al. 2016	Enk et al. 2016	40.22	-100.37	N.America	374	0.0223017
KX027551.1 Mammuthus sp. isolate UNSM09 mitochondrion, partial genome	KX027551_M.species_N.America_13420	KX027551	SVEP15	49414	UCIAMS131703	11585	35	13420	M.species	Little Sand Pit near McCook, Rw-110	Enk et al. 2016	Enk et al. 2016	40.2	-100.5	N.America	716	0.0426953
KX027552.1 Mammuthus columbi isolate UNSM15 mitochondrion, partial genome	KX027552_M.columbi_N.America_n.d.	KX027552	SEP17	1785				n.d.	M.columbi	New Bedford Sound	Enk et al. 2016		41.62	-70.88	N.America	142	0.0084675
KX027553.1 Mammuthus sp. isolate UNSM22 mitochondrion, partial genome	KX027553_M.species_N.America_n.d.	KX027553	SVEP20	1861				n.d.	M.species	Palisade Sand Pit	Enk et al. 2016		40.35	-101.42	N.America	243	0.0144902
KX027554.1 Mammuthus sp. isolate UNSM23 mitochondrion, partial genome	KX027554_M.species_N.America_n.d.	KX027554	UNSM23					n.d.	M.species	Palisade Sand Pit	Enk et al. 2016		40.35	-101.42	N.America	9140	0.545021
KX027555.1 Mammuthus sp. isolate UNSM24 mitochondrion, partial genome	KX027555_M.species_N.America_n.d.	KX027555						n.d.	M.species	Palisade Sand Pit	Enk et al. 2016		40.35	-101.42	N.America	10699	0.637984
KX027556.1 Mammuthus sp. isolate UW20579 mitochondrion, partial genome	KX027556_M.species_N.America_42451	KX027556	EID15	MPV	UCIAMS131716	38260	790	42451	M.species	nd, Wyoming	Enk et al. 2016	Enk et al. 2016	43.22	-107.43	N.America	10	0.000596303
KX027557.1 Mammuthus sp. isolate WenasCrk_WAST01 mitochondrion, partial genome	KX027557_M.species_N.America_16122	KX027557	SVEP37	Wenas Crk	WK-18064	13398	58	16122	M.species	Wenas Creek	Enk et al. 2016	Lubinski et al 2014	46.7	-120.55	N.America	316	0.0188432
KX027558.1 Mammuthus sp. isolate WhidbeyIsland_UCMP09 mitochondrion, partial genome	KX027558_M.species_N.America_23139	KX027558	SVEP7380	21293	UCIAMS131698	19200	120	23139	M.species	Whidbey Island	Enk et al. 2016	Enk et al. 2016	48.12	-122.58	N.America	3533	0.210674
KX027559.1 Mammuthus jeffersonii isolate Wyanet_ISM07 mitochondrion, partial genome	KX027559_M.jeffersonii_N.America_19237	KX027559	SEP07	494012	NZA 28851	15947	60	19237	M.jeffersonii	Wyanet	Enk et al. 2016	Saunders et al. 2010	41.37	-89.65	N.America	55	0.00327967
KX027560.1 Mammuthus sp. isolate YP180.40 mitochondrion, partial genome	KX027560_M.species_N.America_n.d.	KX027560	EID20	YG 180.40				n.d.	M.species	Old Crow; CRH94	Enk et al. 2016		68.06	-139.78	N.America	2834	0.168992
KX027561.1 Mammuthus sp. isolate YP180.41 mitochondrion, partial genome	KX027561_M.species_N.America_n.d.	KX027561	EID18	YG 180.41				n.d.	M.species	Old Crow; CRH94	Enk et al. 2016		68.06	-139.78	N.America	3353	0.19994
KX027562.1 Mammuthus sp. isolate YP221.2 mitochondrion, partial genome	KX027562_M.species_N.America_n.d.	KX027562	YP221.2					n.d.	M.species	Old Crow; CRH11A	Enk et al. 2016		67.84	-139.85	N.America	7034	0.419439
KX027563.1 Mammuthus sp. isolate YPC130.0002 mitochondrion, partial genome	KX027563_M.species_N.America_41230	KX027563	SEP64	YG 130.2	UCIAMS39891	36690	810	41230	M.species	Quartz Creek	Enk et al. 2016	Debruyne et al 2008	63.82	-139.03	N.America	10	0.000596303
KX027564.1 Mammuthus primigenius isolate YPC136.0005 mitochondrion, partial genome	KX027564_M.primigenius_N.America_n.d.	KX027564	EID03	YG 136.5				n.d.	M.primigenius	Sulphur Creek	Enk et al. 2016		63.73	-138.83	N.America	475	0.0283244
KX027565.1 Mammuthus primigenius isolate YPC173.001 mitochondrion, partial genome	KX027565_M.primigenius_N.America_n.d.	KX027565	SEP61	YG 173.10				n.d.	M.primigenius	Ch'ijee's Bluff	Enk et al. 2016		67.48	-139.92	N.America	10	0.000596303
KX027566.1 Mammuthus primigenius isolate YPC3.0229 mitochondrion, partial genome	KX027566_M.primigenius_N.America_n.d.	KX027566	EID07	YG 3.229				n.d.	M.primigenius	Finning	Enk et al. 2016		63.83	-138.25	N.America	675	0.0402504
KX027567.1 Mammuthus primigenius isolate YPC3.0256 mitochondrion, partial genome	KX027567_M.primigenius_N.America_33125	KX027567	EID05	YG 3.256	UCIAMS39115	28960	310	33125	M.primigenius	Finning	Enk et al. 2016	Debruyne et al 2008	63.83	-138.25	N.America	183	0.0109123
KX027568.1 Mammuthus sp. isolate YPC5.0046 mitochondrion, partial genome	KX027568_M.species_N.America_26742	KX027568	EID10	YG 5.46	UCIAMS41487	22430	140	26742	M.species	Hunker Creek	Enk et al. 2016	Debruyne et al 2008	63.98	-139.03	N.America	70	0.00417412
KX176750.1 Mammuthus primigenius isolate 10643 mitochondrion, partial genome	KX176750_M.primigenius_Siberia_30131	KX176750	TB188	MKh-O533 / ILC.08(10643)	OxA 11841	25890	140	30131	M.primigenius	Wrangel Island	Chang et al. 2017	Barnes_et al. 2007	71	179	Siberia	404	0.0240906
KX176751.1 Mammuthus primigenius isolate 10717 mitochondrion, partial genome	KX176751_M.primigenius_Siberia_47022	KX176751	TB94	BL-O308	GIN 10717	43600	1000	47022	M.primigenius	Bolshoy Lyakhovsk(i)y Isl	Chang et al. 2017	Barnes et al. 2007	73.34	141.31	Siberia	395	0.023554
KX176752.1 Mammuthus primigenius isolate 10719 mitochondrion, partial genome	KX176752_M.primigenius_Siberia_34261	KX176752	TB95	Nag-99-O203	GIN 10719	30200	400	34261	M.primigenius	Yakutia, Lena Delta Region	Chang et al. 2017	Barnes_et al. 2007	72.9	123.35	Siberia	396	0.0236136
KX176753.1 Mammuthus primigenius isolate SP1021 mitochondrion, partial genome	KX176753_M.primigenius_Siberia_33499	KX176753	SP1021	MKh-O438	GIN 10245	29400	600	33499	M.primigenius	Bykovsky Peninsula	Chang et al. 2017	Barnes et al. 2007	71.79	129.4	Siberia	795	0.0474061
KX176754.1 Mammuthus primigenius isolate SP1022 mitochondrion, partial genome	KX176754_M.primigenius_Siberia_15312	KX176754	SP1022	MKh-O435	CAMS 158460/ GIN 10242	12845	50	15312	M.primigenius	Bykovsky Peninsula	Chang et al. 2017	Chang et al 2017	71.79	129.4	Siberia	395	0.023554
KX176755.1 Mammuthus primigenius isolate SP1349 mitochondrion, partial genome	KX176755_M.primigenius_Siberia_46623	KX176755	SP1349		KIA 27805	42960	1750	46623	M.primigenius	Bolshaya Kolopatkaya river, Kolyma Lowland, Yakutia Sakha, Siberia, Russia, Very close to Cherskii, at a small river called Big grouse river.	Chang et al. 2017	Roempler et al. 2006	68.733	161.383	Siberia	538	0.0320811
KX176756.1 Mammuthus primigenius isolate SP1419 mitochondrion, partial genome	KX176756_M.primigenius_Siberia_21334	KX176756	SP1419	MaK-O101	CAMS 158459	17640	80	21334	M.primigenius	Mammontoviy Klyk, Olenek-Anabar Reg., Siberia	Chang et al. 2017	Chang et al 2017	73.61	117.13	Siberia	401	0.0239117
KX176757.1 Mammuthus primigenius isolate SP1420 mitochondrion, partial genome	KX176757_M.primigenius_Siberia_44773	KX176757	SP1420	NS-OgK-O271	KIA-27803	40700	+2110/-1670	44773	M.primigenius	Oyagossky Yar, Siberia	Chang et al. 2017	Rompler et al. 2006	72.68	143.52	Siberia	5414	0.322838
KX176758.1 Mammuthus primigenius isolate SP1421 mitochondrion, partial genome	KX176758_M.primigenius_Siberia_32749	KX176758	SP1421	MKh-O468	KIA-27804	28720	+540/-500	32749	M.primigenius	Bykovsky Peninsula, Siberia	Chang et al. 2017	Rompler et al. 2006	71.81	129.35	Siberia	395	0.023554
KX176759.1 Mammuthus primigenius isolate SP1422 mitochondrion, partial genome	KX176759_M.primigenius_Siberia_n.d.	KX176759	SP1422	BL-O600-Z				n.d.	M.primigenius	Bolshoy Lyakhovskiy Isl., Siberia	Chang et al. 2017		73.32	141.37	Siberia	395	0.023554
KX176760.1 Mammuthus primigenius isolate SP2218 mitochondrion, partial genome	KX176760_M.primigenius_Wrangel.Island_n.d.	KX176760	SP2218	DM 13				n.d.	M.primigenius	Wrangel Island	Chang et al. 2017		71.28	-178.89	Wrangel.Island	398	0.0237329
KX176761.1 Mammuthus primigenius isolate SP2220 mitochondrion, partial genome	KX176761_M.primigenius_Wrangel.Island_8106	KX176761	SP2220		OxA-30171	7306	36	8106	M.primigenius	Lemming River, in the north of the Wrangel Island	Chang et al. 2017	Chang et al 2017	71.3	-179.5	Wrangel.Island	396	0.0236136
KX176762.1 Mammuthus primigenius isolate SP2222 mitochondrion, partial genome	KX176762_M.primigenius_Wrangel.Island_4641	KX176762	SP2222	DM 18	CAMS 158465	4115	30	4641	M.primigenius	Wrangel Island	Chang et al. 2017	Chang et al 2017	71.28	-178.89	Wrangel.Island	565	0.0336911
KX176763.1 Mammuthus primigenius isolate SP2223 mitochondrion, partial genome	KX176763_M.primigenius_Wrangel.Island_7707	KX176763	SP2223	DM 8	OxA- 30172/30173	6891/ 6876	35/34	7707	M.primigenius	Femur Station 10 (left), Wrangel Island	Chang et al. 2017	Chang et al 2017	71.28	-178.89	Wrangel.Island	1388	0.0827668
KX176764.1 Mammuthus primigenius isolate SP2225 mitochondrion, partial genome	KX176764_M.primigenius_Wrangel.Island_7529	KX176764	SP2225	DM 32	OxA-30174	6647	35	7529	M.primigenius	Niesv. River IV, Wrangel Island	Chang et al. 2017	Chang et al 2017	71.28	-178.89	Wrangel.Island	395	0.023554
KX176765.1 Mammuthus primigenius isolate SP741 mitochondrion, partial genome	KX176765_M.primigenius_C.Asia_n.d.	KX176765	SP741					n.d.	M.primigenius	Shestakova, Russia	Chang et al. 2017		58.47	68.47	C.Asia	1177	0.0701849
KX176766.1 Mammuthus primigenius isolate SP744 mitochondrion, partial genome	KX176766_M.primigenius_C.Asia_n.d.	KX176766	SP744					n.d.	M.primigenius	Kochegur (near Shestakova, Russia)	Chang et al. 2017		58.47	68.47	C.Asia	2177	0.129815
KX176767.1 Mammuthus primigenius isolate SP1144 mitochondrion, partial genome	KX176767_M.primigenius_C.Asia_45700	KX176767	SP1144		CAMS 158463	45700	infinite	45700	M.primigenius	Strashnaya cave, Altai	Chang et al. 2017	Chang et al 2017	51.08	83.03	C.Asia	397	0.0236732
KX176768.1 Mammuthus primigenius isolate SP1145 mitochondrion, partial genome	KX176768_M.primigenius_C.Asia_n.d.	KX176768	SP1145					n.d.	M.primigenius	Ust Kanskaya-Cave 4km southeast of village Ust-Kan, on the right bank of the Tcharysh river (Tschrysch river). On the Beliy Kamen (White Stone Mountain), Altai.	Chang et al. 2017		50.92	84.78	C.Asia	395	0.023554
KX176769.1 Mammuthus primigenius isolate SP1414 mitochondrion, partial genome	KX176769_M.primigenius_Europe_over.46200/45180	KX176769	SP1414		OxA-30164/ KIA 14407	>46200/ 45180	+1130 /-990	over.46200/45180	M.primigenius	Siegsdorf, Germany	Chang et al. 2017	Rosendahl et al. 2005 (KIA date)	47.82	12.64	Europe	2099	0.125164
KX176770.1 Mammuthus primigenius isolate SP167 mitochondrion, partial genome	KX176770_M.primigenius_Europe_n.d.	KX176770	SP167					n.d.	M.primigenius	Herne West, Germany	Chang et al. 2017		51.54	7.2	Europe	2161	0.128861
KX176771.1 Mammuthus primigenius isolate SP1785 mitochondrion, partial genome	KX176771_M.primigenius_E.Asia_over.50200	KX176771	SP1785		OxA-30165	>50200		over.50200	M.primigenius	Yong an chun site near Harbin, river bed, (1st site), Heilongjiang Province, China	Chang et al. 2017	Chang et al 2017	45.74	126.66	E.Asia	1050	0.0626118
KX176772.1 Mammuthus primigenius isolate SP2013 mitochondrion, partial genome	KX176772_M.primigenius_Europe_n.d.	KX176772	SP2013	trenched 20/08/2007				n.d.	M.primigenius	North Sea	Chang et al. 2017		56.51	3.52	Europe	491	0.0292785
KX176773.1 Mammuthus primigenius isolate SP2014 mitochondrion, partial genome	KX176773_M.primigenius_Europe_43960	KX176773	SP2014	trenched 28/07/2007	OxA-30167	40100	1200	43960	M.primigenius	North Sea	Chang et al. 2017	Chang et al 2017	56.51	3.52	Europe	417	0.0248658
KX176774.1 Mammuthus primigenius isolate SP2015 mitochondrion, partial genome	KX176774_M.primigenius_Europe_over.44800	KX176774	SP2015	trenched 28/08/2007	OxA-30168	>44800		over.44800	M.primigenius	North Sea	Chang et al. 2017	Chang et al 2017	56.51	3.52	Europe	1064	0.0634466
KX176775.1 Mammuthus primigenius isolate SP2016 mitochondrion, partial genome	KX176775_M.primigenius_Europe_nf	KX176775	SP2016	trenched 28/07/2007	CAMS 158600			nf	M.primigenius	North Sea	Chang et al. 2017	Chang et al 2017	56.51	3.52	Europe	767	0.0457364
KX176776.1 Mammuthus primigenius isolate SP2017 mitochondrion, partial genome	KX176776_M.primigenius_Europe_over.45000	KX176776	SP2017	trenched 27/08/2007	OxA-30169	>45000		over.45000	M.primigenius	North Sea	Chang et al. 2017	Chang et al 2017	56.51	3.52	Europe	395	0.023554
KX176777.1 Mammuthus primigenius isolate SP2283 mitochondrion, partial genome	KX176777_M.primigenius_Europe_29068	KX176777	SP2283		HV 25826	25025	175	29068	M.primigenius	Saulgau, Germany	Chang et al. 2017	Chang et al 2017	48.01	9.5	Europe	1765	0.105247
KX176778.1 Mammuthus primigenius isolate SP2284 mitochondrion, partial genome	KX176778_M.primigenius_Europe_over.45400	KX176778	SP2284		OxA-30179	>45400		over.45400	M.primigenius	Schwenningen, Germany	Chang et al. 2017	Chang et al 2017	48.06	8.5	Europe	1331	0.0793679
KX176779.1 Mammuthus primigenius isolate SP2293 mitochondrion, partial genome	KX176779_M.primigenius_Europe_nf	KX176779	SP2293	L212	CAMS 158464			nf	M.primigenius	Belgium	Chang et al. 2017	Chang et al 2017	50.5	4.47	Europe	1591	0.0948718
KX176780.1 Mammuthus primigenius isolate SP2303 mitochondrion, partial genome	KX176780_M.primigenius_Europe_30646	KX176780	SP2303	SaQ204	OxA-30175	26360	220	30646	M.primigenius	Dresden-Prohlis, Germany	Chang et al. 2017	Chang et al 2017	51	13.79	Europe	1701	0.101431
KX176781.1 Mammuthus primigenius isolate SP2304 mitochondrion, partial genome	KX176781_M.primigenius_Europe_24511	KX176781	SP2304	SaQ431	OxA-30176	20390	120	24511	M.primigenius	Dresden, Germany	Chang et al. 2017	Chang et al 2017	51.05	13.74	Europe	2589	0.154383
KX176782.1 Mammuthus primigenius isolate SP2305 mitochondrion, partial genome	KX176782_M.primigenius_Europe_43057	KX176782	SP2305	SaQ18	OxA-30137	39000	1000	43057	M.primigenius	Pima, Germany	Chang et al. 2017	Chang et al 2017	50.96	13.97	Europe	4915	0.293083
KX176783.1 Mammuthus primigenius isolate SP2307 mitochondrion, partial genome	KX176783_M.primigenius_Europe_27943/29208	KX176783	SP2307		KIA 35747/ OxA-30177	23900/ 25160	130/ 210	27943/29208	M.primigenius	Gollwitz, Poel Island, Germany	Chang et al. 2017	Sommer & Benecke 2009	54.02	11.48	Europe	1956	0.116637
KX176784.1 Mammuthus primigenius isolate SP2308 mitochondrion, partial genome	KX176784_M.primigenius_Europe_31278	KX176784	SP2308	SaQ746	OxA-30178	27410	250	31278	M.primigenius	Schieritz/ Lommatzsch, Germany	Chang et al. 2017	Chang et al 2017	51.2	13.39	Europe	1205	0.0718545
KX176785.1 Mammuthus primigenius isolate SPKrim mitochondrion, partial genome	KX176785_M.primigenius_E.Europe_n.d.	KX176785	AlexKrimf					n.d.	M.primigenius	Emine Bair Khosar, Krim Peninsula	Chang et al. 2017		44.8	34.29	E.Europe	996	0.0593918
KX176786.1 Mammuthus primigenius isolate SP2386 mitochondrion, partial genome	KX176786_M.primigenius_E.Asia_n.d.	KX176786	SP2386	n.a				n.d.	M.primigenius	Malta, Russia	Chang et al. 2017		52.84	103.52	E.Asia	570	0.0339893
KX176787.1 Mammuthus primigenius isolate SP2387 mitochondrion, partial genome	KX176787_M.primigenius_E.Asia_n.d.	KX176787	SP2387	n.a				n.d.	M.primigenius	Malta, Russia	Chang et al. 2017		52.84	103.52	E.Asia	403	0.024031
KX176788.1 Mammuthus primigenius isolate SP2389 mitochondrion, partial genome	KX176788_M.primigenius_E.Asia_n.d.	KX176788	SP2389	n.a				n.d.	M.primigenius	Malta, Russia	Chang et al. 2017		52.84	103.52	E.Asia	787	0.046929
KX176789.1 Mammuthus primigenius isolate SP2401 mitochondrion, partial genome	KX176789_M.primigenius_E.Europe_n.d.	KX176789	SP2401	32572 (3)				n.d.	M.primigenius	Kostenki (Kostyonki?)	Chang et al. 2017		51.38	39.05	E.Europe	2273	0.13554
KX176790.1 Mammuthus primigenius isolate SP2411 mitochondrion, partial genome	KX176790_M.primigenius_W.Asia_n.d.	KX176790	SP2411	31615 (2)				n.d.	M.primigenius	Secrets Cave, M. Ural	Chang et al. 2017		59.42	57.75	W.Asia	396	0.0236136
KX176791.1 Mammuthus primigenius isolate SP2412 mitochondrion, partial genome	KX176791_M.primigenius_W.Asia_n.d.	KX176791	SP2412	31615 (3)				n.d.	M.primigenius	Secrets Cave, M. Ural	Chang et al. 2017		59.42	57.75	W.Asia	395	0.023554
KX176792.1 Mammuthus primigenius isolate SP2415 mitochondrion, partial genome	KX176792_M.primigenius_W.Asia_n.d.	KX176792	SP2415	31615 (9)				n.d.	M.primigenius	Secrets Cave, M. Ural	Chang et al. 2017		59.42	57.75	W.Asia	395	0.023554
KX176793.1 Mammuthus primigenius isolate SP2416 mitochondrion, partial genome	KX176793_M.primigenius_W.Asia_n.d.	KX176793	SP2416	34760				n.d.	M.primigenius	Medvezhiya Cave, N. Ural	Chang et al. 2017		62	58.73	W.Asia	395	0.023554
KX176794.1 Mammuthus primigenius isolate SP2453 mitochondrion, partial genome	KX176794_M.primigenius_E.Europe_n.d.	KX176794	SP2453	Collected 1963				n.d.	M.primigenius	Dnepr River, Ukraine	Chang et al. 2017		51.71	30.59	E.Europe	2671	0.159273
KX176795.1 Mammuthus primigenius isolate 10235 mitochondrion, partial genome	KX176795_M.primigenius_Siberia_23138	KX176795	10235	MKh-O621	GIN 10235	19200	200	23138	M.primigenius	Bykovsky Peninsula	Chang et al. 2017	Barnes_et al. 2007	73	128.5	Siberia	465	0.0277281
KX176796.1 Mammuthus primigenius isolate 10236 mitochondrion, partial genome	KX176796_M.primigenius_Siberia_24269	KX176796	10236	MKh-O422	GIN 10236	20200	100	24269	M.primigenius	Bykovsky Peninsula	Chang et al. 2017	Barnes_et al. 2007	71.79	129.4	Siberia	464	0.0276685
KX176797.1 Mammuthus primigenius isolate 10244 mitochondrion, partial genome	KX176797_M.primigenius_Siberia_34376	KX176797	10244	Mkh-O433	GIN 10244	30300	600	34376	M.primigenius	Bykovsky Peninsula	Chang et al. 2017	Barnes_et al. 2007	71.79	129.4	Siberia	464	0.0276685
KX176798.1 Mammuthus primigenius isolate 10247 mitochondrion, partial genome	KX176798_M.primigenius_Siberia_33101	KX176798	10247	MKh-O429	GIN 10247	28900	200	33101	M.primigenius	Bykovsky Peninsula	Chang et al. 2017	Barnes_et al. 2007	71.79	129.4	Siberia	464	0.0276685
KX176799.1 Mammuthus primigenius isolate 10261 mitochondrion, partial genome	KX176799_M.primigenius_Siberia_38456	KX176799	10261	MKh-O533	GIN 10261	34000	500	38456	M.primigenius	Bykovsky Peninsula	Chang et al. 2017	Barnes_et al. 2007	71.79	129.4	Siberia	464	0.0276685
KX176800.1 Mammuthus primigenius isolate 10264 mitochondrion, partial genome	KX176800_M.primigenius_Siberia_28332	KX176800	10264	MKh-O381	GIN 10264	24300	200	28332	M.primigenius	Bykovsky Peninsula	Chang et al. 2017	Barnes_et al. 2007	71.79	129.4	Siberia	464	0.0276685
KX176801.1 Mammuthus primigenius isolate 10659 mitochondrion, partial genome	KX176801_M.primigenius_Siberia_36571	KX176801	10659	BL-O865	GIN 10659	32500	500	36571	M.primigenius	Bolshoy Lyakhovsk(i)y Isl.	Chang et al. 2017	Barnes_et al. 2007	73.33	141.4	Siberia	464	0.0276685
KX176802.1 Mammuthus primigenius isolate 10703 mitochondrion, partial genome	KX176802_M.primigenius_Siberia_43927	KX176802	10703	BL-O585	GIN 10703	40200	900	43927	M.primigenius	Bolshoy Lyakhovsk(i)y Isl.	Chang et al. 2017	Barnes_et al. 2007	73.34	141.31	Siberia	464	0.0276685
KX176803.1 Mammuthus primigenius isolate 11028 mitochondrion, partial genome	KX176803_M.primigenius_Siberia_41233	KX176803	11028	ILC.04(11028)	KX176803	36610	360	41233	M.primigenius	Bolshoy Lyakhovsk(i)y Isl.	Chang et al. 2017	Barnes_et al. 2007	74	138	Siberia	464	0.0276685
Kanchalan_L082_combined_35.mammoth.maln.cov_filter_input	L082Kanchalan_M.primigenius_Siberia_23922	PV138979	L082Kanchalan	Mammoth 4-010	?	19910	75	23922	M.primigenius	Chukotka, South, Kanchalan River, Kanchalan	Van der Valk et al. 2021	van der Valk et al. 2021	69.5553	157.164	Siberia		0
MF579931.1 Mammuthus primigenius isolate JK2760 mitochondrion, partial genome	MF579931_M.primigenius_HF.Gr.IIc_31812	MF579931	JK2760	HF_23447_77_410_IIc	OxA-33481	28890	310	31812	M.primigenius	Hohle Fels	Yates et al. 2017	Fellows-Yates et al 2017	48.3791	9.7555	HF.Gr.IIc	407	0.0242695
MF579932.1 Mammuthus primigenius isolate JK2761 mitochondrion, partial genome	MF579932_M.primigenius_HF.Gr.IIcf_n.d.	MF579932	JK2761	HF_77642_110_1254_IIcf				n.d.	M.primigenius	Hohle Fels	Yates et al. 2017		48.3791	9.7555	HF.Gr.IIcf	4624	0.27573
MF579933.1 Mammuthus primigenius isolate JK2762 mitochondrion, partial genome	MF579933_M.primigenius_GK.Au.IIa_37904	MF579933	JK2762	GK_1166_24_272_IIa	OxA-33478	34050	550	37904	M.primigenius	Geißenklösterle	Yates et al. 2017	Fellows-Yates et al 2017	48.3983	9.7722	GK.Au.IIa	1189	0.0709004
MF579934.1 Mammuthus primigenius isolate JK2764 mitochondrion, partial genome	MF579934_M.primigenius_GK.Au.IIa_38031	MF579934	JK2764	GK_4215_45_21_IIa	OxA-33479	34150	550	38031	M.primigenius	Geißenklösterle	Yates et al. 2017	Fellows-Yates et al 2017	48.3983	9.7722	GK.Au.IIa	349	0.020811
MF579935.1 Mammuthus primigenius isolate JK2765 mitochondrion, partial genome	MF579935_M.primigenius_HF.Au.IIe_32226	MF579935	JK2765	HF_23845_68_2306_IIe	KIA-8964	29560	240	32226	M.primigenius	Hohle Fels	Yates et al. 2017	Conard & Bolus (2003) J. Hum. Evol.	48.3791	9.7555	HF.Au.IIe	481	0.0286822
MF579936.1 Mammuthus primigenius isolate JK2766 mitochondrion, partial genome	MF579936_M.primigenius_HF.Au.Va_35127	MF579936	JK2766	HF_62404_24_1474_Va	KIA-35460	32370	280	35127	M.primigenius	Hohle Fels	Yates et al. 2017	Conard & Bolus (2008) J. Hum. Evol.	48.3791	9.7555	HF.Au.Va	514	0.03065
MF579937.1 Mammuthus primigenius isolate JK2768 mitochondrion, partial genome	MF579937_M.primigenius_HF.Gr.IIb_31666	MF579937	JK2768	HF_34041_76_879_IIb	OxA-33482	28740	300	31666	M.primigenius	Hohle Fels	Yates et al. 2017	Fellows-Yates et al 2017	48.3791	9.7555	HF.Gr.IIb	402	0.0239714
MF579938.1 Mammuthus primigenius isolate JK2769 mitochondrion, partial genome	MF579938_M.primigenius_GK.Au.IIa_37360	MF579938	JK2769	GK_2869_36_137_IIa	OxA-33480	33650	550	37360	M.primigenius	Geißenklösterle	Yates et al. 2017	Fellows-Yates et al 2017	48.3983	9.7722	GK.Au.IIa	1117	0.066607
MF579939.1 Mammuthus primigenius isolate JK2770 mitochondrion, partial genome	MF579939_M.primigenius_HF.Gr.IIcf_31683	MF579939	JK2770	HF_28284_66_1219_IIcf	OxA-33483	28760	300	31683	M.primigenius	Hohle Fels	Yates et al. 2017	Fellows-Yates et al 2017	48.3791	9.7555	HF.Gr.IIcf	276	0.016458
MF579940.1 Mammuthus primigenius isolate JK2771 mitochondrion, partial genome	MF579940_M.primigenius_GK.Au.IIb_n.d.	MF579940	JK2771	GK_1216_24_323_IIb				n.d.	M.primigenius	Geißenklösterle	Yates et al. 2017		48.3983	9.7722	GK.Au.IIb	2910	0.173524
MF579941.1 Mammuthus primigenius isolate JK2772 mitochondrion, partial genome	MF579941_M.primigenius_HF.Au.Vab_38336	MF579941	JK2772	HF_70889_11_931_Vab	OxA-33484	34300	600	38336	M.primigenius	Hohle Fels	Yates et al. 2017	Fellows-Yates et al 2017	48.3791	9.7555	HF.Au.Vab	252	0.0150268
MF579942.1 Mammuthus primigenius isolate JK2773 mitochondrion, partial genome	MF579942_M.primigenius_HF.Au.IIIb_34924	MF579942	JK2773	HF_40668_87_270_IIIb	OxA-33485	31900	450	34924	M.primigenius	Hohle Fels	Yates et al. 2017	Fellows-Yates et al 2017	48.3791	9.7555	HF.Au.IIIb	791	0.0471676
MF579943.1 Mammuthus primigenius isolate JK2774 mitochondrion, partial genome	MF579943_M.primigenius_GK.Gr.It_n.d.	MF579943	JK2774	GK_29813_98_311_It				n.d.	M.primigenius	Geißenklösterle	Yates et al. 2017		48.3983	9.7722	GK.Gr.It	4192	0.24997
MF579945.1 Mammuthus primigenius isolate JK2780 mitochondrion, partial genome	MF579945_M.primigenius_GK.Gr.It_31762	MF579945	JK2780	GK_32549_120_286_It	OxA-5228	28500	550	31762	M.primigenius	Geißenklösterle	Yates et al. 2017	Housley et al. (1997) Proc. Prehist. Soc.	48.3983	9.7722	GK.Gr.It	3717	0.221646
MF579946.1 Mammuthus primigenius isolate JK2782 mitochondrion, partial genome	MF579946_M.primigenius_Europe_15409	MF579946	JK2782	8740	OxA-10237	13980	110	15409	M.primigenius	Kesslerloch, Switzerland	Yates et al. 2017	Napierala (2008)	47.7454	8.6936	Europe	168	0.0100179
MF579947.1 Mammuthus primigenius isolate JK2790 mitochondrion, partial genome	MF579947_M.primigenius_E.Europe_26966	MF579947	JK2790	KrSp C2/2011/B5/5883	Poz-48406	24480	190	26966	M.primigenius	Kraków Spadzista, Poland	Yates et al. 2017	Wilczynski et al. (2015) Quat. Int.	50.0567	19.8977	E.Europe	260	0.0155039
MF579948.1 Mammuthus primigenius isolate JK2796 mitochondrion, partial genome	MF579948_M.primigenius_E.Europe_22961	MF579948	JK2796	KrSp C2/2011/A6/6571	Poz-48405	24680	200	22961	M.primigenius	Kraków Spadzista	Yates et al. 2017	Wilczynski et al. (2015) Quat. Int.	50.0567	19.8977	E.Europe	3649	0.217591
MF579949.1 Mammuthus primigenius isolate JK2802 mitochondrion, partial genome	MF579949_M.primigenius_E.Europe_n.d.	MF579949	JK2802	KrSp B1/G(-1)/2028				n.d.	M.primigenius	Kraków Spadzista	Yates et al. 2017		50.0567	19.8977	E.Europe	117	0.00697674
MF579950.1 Mammuthus primigenius isolate JK2803 mitochondrion, partial genome	MF579950_M.primigenius_E.Europe_26947	MF579950	JK2803	KrSp B1/F1/0937	Poz-61263	24480	180	26947	M.primigenius	Kraków Spadzista, Poland	Yates et al. 2017	Wojtal & Wilczyński (2015) in "A Gravettian Site in Southern Poland: Kraków Spadzista."	50.0567	19.8977	E.Europe	2573	0.153429
MG334264.1 Mammuthus primigenius isolate E460 mitochondrion, partial genome	MG334264_M.primigenius_Wrangel.Island_4969	MG334264	E460 / L438 / M33	9-M	LU-2756	4400	40	4969	M.primigenius	Wrangel Island	Pečnerová et al. 2017	Pecnerova et al 2019	71.2	-179	Wrangel.Island	634	0.0378056
MG334265.1 Mammuthus primigenius isolate E464 mitochondrion, partial genome	MG334265_M.primigenius_Wrangel.Island_4726	MG334265	E464 / M38	OX-6	Ua-13375	4210	70	4726	M.primigenius	Wrangel Island	Pečnerová et al. 2017	Pecnerova et al 2019	71.2	-179	Wrangel.Island	837	0.0499106
MG334266.1 Mammuthus primigenius isolate E465 mitochondrion, partial genome	MG334266_M.primigenius_Wrangel.Island_4643	MG334266	E465 / M39	32-M	LU-4448	4120	110	4643	M.primigenius	Wrangel Island	Pečnerová et al. 2017	Pecnerova et al 2019	71.2	-179	Wrangel.Island	566	0.0337507
MG334267.1 Mammuthus primigenius isolate E466 mitochondrion, partial genome	MG334267_M.primigenius_Wrangel.Island_4354	MG334267	E466 / L396 / M41	8-M	GIN-6985	3920	40	4354	M.primigenius	Wrangel Island	Pečnerová et al. 2017	Pecnerova et al 2019	71.2	-179	Wrangel.Island	1652	0.0985092
MG334268.1 Mammuthus primigenius isolate E467 mitochondrion, partial genome	MG334268_M.primigenius_Wrangel.Island_4336	MG334268	E467 / M42	N-20	AA40665	3905	47	4336	M.primigenius	Wrangel Island	Pečnerová et al. 2017	Pecnerova et al 2019	71.2	-179	Wrangel.Island	1723	0.102743
MG334269.1 Mammuthus primigenius isolate E468 mitochondrion, partial genome	MG334269_M.primigenius_Wrangel.Island_4079	MG334269	E468 / M43	21-M	LU-2741	3730	40	4079	M.primigenius	Wrangel Island	Pečnerová et al. 2017	Pecnerova et al 2019	71.2	-179	Wrangel.Island	668	0.039833
MG334270.1 Mammuthus primigenius isolate E469D mitochondrion, partial genome	MG334270_M.primigenius_Wrangel.Island_4024	MG334270	E469D / M44	OX-16	Ua-13366	3685	60	4024	M.primigenius	Wrangel Island	Pečnerová et al. 2017	Pecnerova et al 2019	71.2	-179	Wrangel.Island	1838	0.1096
MG334271.1 Mammuthus primigenius isolate E470 mitochondrion, partial genome	MG334271_M.primigenius_Wrangel.Island_41632	MG334271	E470 / M3	87	LU-3511	37080	1650	41632	M.primigenius	Wrangel Island	Pečnerová et al. 2017	Pecnerova et al 2019	71.2	-179	Wrangel.Island	2099	0.125164
MG334272.1 Mammuthus primigenius isolate L158 mitochondrion, partial genome	MG334272_M.primigenius_Siberia_14419	MG334272	L158		OxA-20046	12380	45	14419	M.primigenius	Pioneyveem River,Chukotka	Pečnerová et al. 2017	Pecnerova et al 2019	68.83	169.37	Siberia	685	0.0408468
MG334273.1 Mammuthus primigenius isolate L164 mitochondrion, partial genome	MG334273_M.primigenius_Siberia_16901	MG334273	L164	RS-14	OxA-20048	13935	50	16901	M.primigenius	Pioneyveem River,Chukotka	Pečnerová et al. 2017	Pecnerova et al 2019	68.83	169.37	Siberia	1129	0.0673226
MG334274.1 Mammuthus primigenius isolate L386 mitochondrion, partial genome	MG334274_M.primigenius_Wrangel.Island_7336	MG334274	L386	OX-5	Ua-13374	6410	90	7336	M.primigenius	Wrangel Island	Pečnerová et al. 2017	Vartanyan et al. 2008	71.2	-179	Wrangel.Island	1381	0.0823494
MG334275.1 Mammuthus primigenius isolate L410 mitochondrion, partial genome	MG334275_M.primigenius_Wrangel.Island_14408	MG334275	L410	SW-1	OxA-31180	12370	55	14408	M.primigenius	Wrangel Island	Pečnerová et al. 2017	Pecnerova et al 2019	71.2	-179	Wrangel.Island	1989	0.118605
MG334276.1 Mammuthus primigenius isolate L459 mitochondrion, partial genome	MG334276_M.primigenius_Wrangel.Island_7060	MG334276	L459	NNR	OxA-30117	6148	32	7060	M.primigenius	Wrangel Island	Pečnerová et al. 2017	Pecnerova et al 2019	71.2	-179	Wrangel.Island	2619	0.156172
MG334277.1 Mammuthus primigenius isolate L468 mitochondrion, partial genome	MG334277_M.primigenius_Wrangel.Island_8491	MG334277	L468	SM-7	OxA-30122	7711	36	8491	M.primigenius	Wrangel Island	Pečnerová et al. 2017	Pecnerova et al 2019	71.2	-179	Wrangel.Island	1777	0.105963
MG334278.1 Mammuthus primigenius isolate M17 mitochondrion, partial genome	MG334278_M.primigenius_Wrangel.Island_8318	MG334278	M17	OX-3	Ua-13372	7510	80	8318	M.primigenius	Wrangel Island	Pečnerová et al. 2017	Pecnerova et al 2019	71.2	-179	Wrangel.Island	678	0.0404293
MG334279.1 Mammuthus primigenius isolate M23 mitochondrion, complete genome	MG334279_M.primigenius_Wrangel.Island_7470	MG334279	M23	29-M	LU-4449	6560	60	7470	M.primigenius	Wrangel Island	Pečnerová et al. 2017	Pecnerova et al 2019	71.2	-179	Wrangel.Island	0	0
MG334280.1 Mammuthus primigenius isolate M26 mitochondrion, partial genome	MG334280_M.primigenius_Wrangel.Island_7194	MG334280	M26	GUS-9	LU-2799	6260	50	7194	M.primigenius	Wrangel Island	Pečnerová et al. 2017	Pecnerova et al 2019	71.2	-179	Wrangel.Island	707	0.0421586
MG334281.1 Mammuthus primigenius isolate M28 mitochondrion, complete genome	MG334281_M.primigenius_Wrangel.Island_6380	MG334281	M28	17-M	GIN-6988	5610	40	6380	M.primigenius	Wrangel Island	Pečnerová et al. 2017	Pecnerova et al 2019	71.2	-179	Wrangel.Island	0	0
MG334283.1 Mammuthus primigenius isolate P005 mitochondrion, partial genome	MG334283_M.primigenius_Siberia_12775	MG334283	P005	GIN-11087	GrA- 65686	10920	50	12775	M.primigenius	New Siberian Islands	Pečnerová et al. 2017	Pečnerová et al. 2017	73.64	142.67	Siberia	1176	0.0701252
MG334284.1 Mammuthus primigenius isolate P009 mitochondrion, partial genome	MG334284_M.primigenius_Siberia_15602	MG334284	P009	GIN-11880	GrA-65689	13030	60	15602	M.primigenius	New Siberian Islands	Pečnerová et al. 2017	Pečnerová et al. 2017	73.64	142.67	Siberia	2006	0.119618
MG334285.1 Mammuthus primigenius isolate P011 mitochondrion, partial genome	MG334285_M.primigenius_Siberia_11972	MG334285	P011	GIN-10508	GrA- 65691	10240	50	11972	M.primigenius	Taimyr Peninsula	Pečnerová et al. 2017	Pečnerová et al. 2017	73.75	102	Siberia	2880	0.171735
MW528238.1 Mammuthus primigenius mitochondrion, complete genome	MW528238_M.primigenius_Wrangel.Island_4573	MW528238	HM002	AWLD-131	Beta-514894	4080	30	4573	M.primigenius	Wrangel Island	Dehasque et al. 2021	Dehasque et al. 2021	71.1754	-178.87	Wrangel.Island	360	0.0214669
MW528239.1 Mammuthus primigenius mitochondrion, complete genome	MW528239_M.primigenius_Wrangel.Island_4288	MW528239	HM003	AWLD-142	Beta-514895	3860	30	4288	M.primigenius	Wrangel Island	Dehasque et al. 2021	Dehasque et al. 2021	71.1637	-179.051	Wrangel.Island	88	0.00524747
MW528240.1 Mammuthus primigenius mitochondrion, partial genome	MW528240_M.primigenius_Wrangel.Island_8516	MW528240	HM004	AWLD-084	Beta-514896	7740	30	8516	M.primigenius	Wrangel Island	Dehasque et al. 2021	Dehasque et al. 2021	71.1016	-179.125	Wrangel.Island	7016	0.418366
MW528241.1 Mammuthus primigenius mitochondrion, complete genome	MW528241_M.primigenius_Siberia_23891	MW528241	L152		OxA-20042	19850	90	23891	M.primigenius	Mosey Island,Chukotka	Dehasque et al. 2021	Dehasque et al. 2021	69.6486	168.225	Siberia	23	0.0013715	approximate locality
MW528242.1 Mammuthus primigenius mitochondrion, partial genome	MW528242_M.primigenius_Siberia_49999	MW528242	L155		OxA-20038	47700	750	49999	M.primigenius	Kyttyk peninsula,Chukotka	Dehasque et al. 2021	Dehasque et al. 2021	69.55	167.77	Siberia	3891	0.232021	approximate locality
MW528243.1 Mammuthus primigenius mitochondrion, partial genome	MW528243_M.primigenius_Siberia_49466	MW528243	L156		OxA-20039	46350	650	49466	M.primigenius	Kyttyk peninsula,Chukotka	Dehasque et al. 2021	Dehasque et al. 2021	69.55	167.77	Siberia	4006	0.238879	approximate locality
MW528244.1 Mammuthus primigenius mitochondrion, complete genome	MW528244_M.primigenius_Siberia_30525	MW528244	L163		OxA-20047	26180	110	30525	M.primigenius	Rakvachan River Basin,Chukotka	Dehasque et al. 2021	Dehasque et al. 2021	69.2967	167.642	Siberia	18	0.00107335	approximate locality
MW528245.1 Mammuthus primigenius mitochondrion, partial genome	MW528245_M.primigenius_Siberia_35344	MW528245	L166		OxA-18497	31470	180	35344	M.primigenius	Ngagleyngyveem-River,Chukotka	Dehasque et al. 2021	Dehasque et al. 2021	68.34	169.39	Siberia	5741	0.342338	approximate locality
MW528246.1 Mammuthus primigenius mitochondrion, partial genome	MW528246_M.primigenius_Siberia_29737	MW528246	L281		OxA-20030	25610	110	29737	M.primigenius	Ayon Island,Chukotka	Dehasque et al. 2021	Dehasque et al. 2021	69.5746	168.748	Siberia	293	0.0174717	approximate locality
MW528247.1 Mammuthus primigenius mitochondrion, partial genome	MW528247_M.primigenius_Wrangel.Island_6074	MW528247	L385	OX-9	Ua-13359	5285	65	6074	M.primigenius	Wrangel Island	Dehasque et al. 2021	Dehasque et al. 2021	71.1637	-179.051	Wrangel.Island	1932	0.115206	approximate locality
MW528248.1 Mammuthus primigenius mitochondrion, partial genome	MW528248_M.primigenius_Wrangel.Island_5601	MW528248	L387	OX-7	Ua-13376	4860	75	5601	M.primigenius	Wrangel Island	Dehasque et al. 2021	Dehasque et al. 2021	71.1637	-179.051	Wrangel.Island	3823	0.227967	approximate locality
MW528249.1 Mammuthus primigenius mitochondrion, partial genome	MW528249_M.primigenius_Wrangel.Island_48182	MW528249	L417	SW-7	OxA-31406	45500	2200	48182	M.primigenius	Wrangel Island	Dehasque et al. 2021	Dehasque et al. 2021	71.1637	-179.051	Wrangel.Island	2077	0.123852	approximate locality
MW528250.1 Mammuthus primigenius mitochondrion, complete genome	MW528250_M.primigenius_Wrangel.Island_5131	MW528250	M32	PIK-7	Ua-13378	4475	60	5131	M.primigenius	Wrangel Island	Dehasque et al. 2021	Dehasque et al. 2021	71.1637	-179.051	Wrangel.Island	0	0	approximate locality
MW528251.1 Mammuthus primigenius mitochondrion, partial genome	MW528251_M.primigenius_Wrangel.Island_24063	MW528251	M6 / L392	NZV-1	LU-2807	20000	110	24063	M.primigenius	Wrangel Island	Vartanyan et al. 1995	Dehasque et al. 2021	71.1637	-179.051	Wrangel.Island	1913	0.114073
MW528252.1 Mammuthus primigenius mitochondrion, partial genome	MW528252_M.primigenius_Siberia_29024	MW528252	MD018	LAA035	OxA-38755	27980	180	29024	M.primigenius	Ayon Island, Chukotka	Dehasque et al. 2021	Dehasque et al. 2021	69.5746	168.748	Siberia	497	0.0296363	approximate locality
MW528253.1 Mammuthus primigenius mitochondrion, partial genome	MW528253_M.primigenius_Siberia_27742	MW528253	MD020	LAA042	OxA-38753	23630	160	27742	M.primigenius	Ayon Island, Chukotka	Dehasque et al. 2021	Dehasque et al. 2021	69.5746	168.748	Siberia	532	0.0317233
MW528254.1 Mammuthus primigenius mitochondrion, partial genome	MW528254_M.primigenius_Siberia_21315	MW528254	MD024	LAA066	OxA-38760	17627	77	21315	M.primigenius	Ayon Island, Chukotka	Dehasque et al. 2021	Dehasque et al. 2021	69.5829	168.695	Siberia	557	0.0332141
MW528255.1 Mammuthus primigenius mitochondrion, partial genome	MW528255_M.primigenius_Siberia_28903	MW528255	MD039	LAA222	OxA-38758	24860	180	28903	M.primigenius	Ayon Island, Chukotka	Dehasque et al. 2021	Dehasque et al. 2021	69.5827	169.823	Siberia	1652	0.0985092
MW528256.1 Mammuthus primigenius mitochondrion, partial genome	MW528256_M.primigenius_Siberia_34882	MW528256	MD041	LAA219	OxA-38759	30940	370	34882	M.primigenius	Ayon Island, Chukotka	Dehasque et al. 2021	Dehasque et al. 2021	69.5749	169.75	Siberia	511	0.0304711
MW528257.1 Mammuthus primigenius mitochondrion, complete genome	MW528257_M.primigenius_Siberia_17553	MW528257	MD042	LAA218	OxA-38757	14402	57	17553	M.primigenius	Ayon Island, Chukotka	Dehasque et al. 2021	Dehasque et al. 2021	69.5749	168.783	Siberia	119	0.007096
MW528258.1 Mammuthus primigenius mitochondrion, partial genome	MW528258_M.primigenius_Siberia_33406	MW528258	MD045	LAA226	OxA-38756	29220	300	33406	M.primigenius	Ayon Island, Chukotka	Dehasque et al. 2021	Dehasque et al. 2021	69.6504	168.648	Siberia	1173	0.0699463
MW528259.1 Mammuthus primigenius mitochondrion, complete genome	MW528259_M.primigenius_Siberia_21843	MW528259	MD046	LAA221	OxA-38754	18031	82	21843	M.primigenius	Ayon Island, Chukotka	Dehasque et al. 2021	Dehasque et al. 2021	69.5749	169.75	Siberia	21	0.00125224
Adycha_P033_combined_35.E_maximus.maln.cov_filter_input	P033Adycha_M.trogontherii.like_Siberia_app.1340000	PV139002	P033Adycha	PIN-3723-511				app.1340000	M.trogontherii.like	Adycha river, Oskhorkokh locality	Van der Valk et al. 2021		67.5296	135.688	Siberia		0	1.34 Ma (1.06 - 1.69)
Krestovka_P037_all_runs_35.E_maximus.maln.cov_filter_input	P037Krestovka_M.trogontherii.like_Siberia_app.1650000	PV139004	P037Krestovka	PIN-3491-3				app.1650000	M.trogontherii.like	Krestovka river	Van der Valk et al. 2021		68.1373	157.749	Siberia		0	1.65 Ma (1.25 - 2.08)
Chukochya_P043_combined_35.E_maximus.maln.cov_filter_input	P043Chukochya_M.primigenius_Siberia_app.870000	PV139005	P043Chukochya	PIN-3341-737				app.870000	M.primigenius	Bolshaya Chukochya River	Van der Valk et al. 2021		69.5553	157.164	Siberia		0	0.87 Ma (0.68-1.07)
Scotland_L286_combined_35.mammoth.maln.cov_filter_input	ScotlandL286_M.primigenius_Europe_48264	PV138993	ScotlandL286	V5123	?	45850	750	48264	M.primigenius	near Kilmarnock	Van der Valk et al. 2021	van der Valk et al. 2021	55.609	-4.53828	Europe		0
PV138980.1 Mammuthus primigenius isolate L088 mitochondrion, partial genome	PV138980_Mammuthus sp._Siberia_>60400	PV138980	L088	Chuk Mam 4-028	OxA-21037 (P24761)	>60400	infinite	>60400	Mammuthus sp.	Chukotka, South, downstream Main Algan R. mouth, Ice Bluff	Chacón-Duque et al. 2025	Palkopoulou et al. 2013	64.4	171.3	Siberia	103	0.00614192
PV138981.1 Mammuthus primigenius isolate L112 mitochondrion, partial genome	PV138981_[M. primigenius]_Europe_36625	PV138981	L112	2815-24	OxA-11294	32280	280	36625	[M.primigenius]	Goyet	Chacón-Duque et al. 2025	Palkopoulou et al. 2013	50.4	5	Europe	1042	0.0621348
PV138982.1 Mammuthus primigenius isolate L119 mitochondrion, partial genome	PV138982_[M. primigenius]_Siberia_25404	PV138982	L119	Mammoth 4-009	OxA-21036 (P24760)	21040	90	25404	[M.primigenius]	Chukotka, South, Kanchalan River, Kanchalan	Chacón-Duque et al. 2025	Palkopoulou et al. 2013	65.5	177.3	Siberia	171	0.0101968
PV138983.1 Mammuthus primigenius isolate L120 mitochondrion, partial genome	PV138983_Mammuthus sp._Siberia_>57300	PV138983	L120	1000	OxA-21045 (P24769)	>57300	infinite	>57300	Mammuthus sp.	Taimyr	Chacón-Duque et al. 2025	Palkopoulou et al. 2013	74.5	102	Siberia	70	0.00417412
PV138984.1 Mammuthus primigenius isolate L121 mitochondrion, partial genome	PV138984_[M. primigenius]_Siberia_30116	PV138984	L121	Chuk Mam 4-43	OxA-21039 (P24763)	25870	110	30116	[M.primigenius]	Chukotka, South, downstream Main Algan R. mouth, Ice Bluff	Chacón-Duque et al. 2025	Palkopoulou et al. 2013	64.4	171.3	Siberia	155	0.0092427
PV138985.1 Mammuthus primigenius isolate L168 mitochondrion, partial genome	PV138985_M. primigenius/trogontherii indet._Siberia_n.d.	PV138985	L168	165-222				n.d.	M.primigenius/trogontherii indet.	Yakutia, Indigirka Lowland Bolshoy Khomus-Yuryakh R., Loc. 83	Chacón-Duque et al. 2025		70	153.6	Siberia	553	0.0329756
PV138986.1 Mammuthus primigenius isolate L169 mitochondrion, partial genome	PV138986_M. primigenius/trogontherii indet._Siberia_n.d.	PV138986	L169	3491-008				n.d.	M.primigenius/trogontherii indet.	Yakutia, Kolyma Lowland, Krestovka R. Loc. 8	Chacón-Duque et al. 2025		68.1	157.8	Siberia	133	0.00793083
PV138987.1 Mammuthus primigenius isolate L171 mitochondrion, partial genome	PV138987_M. primigenius/trogontherii indet._Siberia_n.d.	PV138987	L171	3491-007				n.d.	M.primigenius/trogontherii indet.	Yakutia, Kolyma Lowland, Krestovka R. Loc. 8	Chacón-Duque et al. 2025		68.1	157.8	Siberia	169	0.0100775
PV138988.1 Mammuthus primigenius isolate L172 mitochondrion, partial genome	PV138988_M. primigenius_Siberia_n.d.	PV138988	L172	835-571				n.d.	M.primigenius	Yakutia, Kolyma Lowland, Bolshaya Chukochya R., Loc. 35	Chacón-Duque et al. 2025		69.6	157.2	Siberia	108	0.00644007
PV138989.1 Mammuthus primigenius isolate L253 mitochondrion, partial genome	PV138989_[M. primigenius]_Europe_42662	PV138989	L253	207-2005	OxA-18472	39060	350	42662	[M.primigenius]	R Chepetsa, R Vyarka	Chacón-Duque et al. 2025	Palkopoulou et al. 2013	58.3	50	Europe	124	0.00739416
PV138990.1 Mammuthus primigenius isolate L258 mitochondrion, partial genome	PV138990_M. primigenius_Siberia_NA	PV138990	L258	3491-423	OxA-21012 (P24778)	51000	1300	NA	M.primigenius	Yakutia, Kolyma Lowland, Malyy Anyuy R., Stanchikovskiy Yar Bluff	Chacón-Duque et al. 2025	Palkopoulou et al. 2013	68.4	161.5	Siberia	222	0.0132379
PV138991.1 Mammuthus primigenius isolate L263 mitochondrion, partial genome	PV138991_M. primigenius_Siberia_>52200	PV138991	L263	3915-129	OxA-21010 (P24776)	>52200	infinite	>52200	M.primigenius	Yakutia, Indigirka Lowland, Shandrin R., Lower End of Great Loop, Loc. 1100	Chacón-Duque et al. 2025	Palkopoulou et al. 2013	70.5	151	Siberia	133	0.00793083
PV138992.1 Mammuthus primigenius isolate L285 mitochondrion, partial genome	PV138992_[M. primigenius]_Europe_34534	PV138992	L285	V5125	OxA-10964 (P12658)	30080	260	34534	[M.primigenius]	Ayrshire	Chacón-Duque et al. 2025	Palkopoulou et al. 2013	55.4	-4.5	Europe	207	0.0123435
PV138994.1 Mammuthus primigenius isolate L287 mitochondrion, partial genome	PV138994_[M. primigenius]_Europe_18046	PV138994	L287	Sample 766	OxA-21004 (P24753)	14715	65	18046	[M.primigenius]	Bryansk Region, Yudinovo	Chacón-Duque et al. 2025	Palkopoulou et al. 2013	53.1	33.4	Europe	180	0.0107335
PV138995.1 Mammuthus primigenius isolate L290 mitochondrion, partial genome	PV138995_[M. primigenius]_Europe_18223	PV138995	L290	Sample 379	OxA-21006 (P24755)	14910	65	18223	[M.primigenius]	Bryansk Region, Yudinovo	Chacón-Duque et al. 2025	Palkopoulou et al. 2013	53.1	33.4	Europe	136	0.00810972
PV138996.1 Mammuthus primigenius isolate L317 mitochondrion, partial genome	PV138996_cf. M. primigenius_East Asia_NA	PV138996	L317	RV2009	OxA-21001 (P24750)	51600	1400	NA	cf.M.primigenius	Jilin Province (Manchuria), Yushi	Chacón-Duque et al. 2025	Palkopoulou et al. 2013	44.8	126.6	East Asia	37	0.00220632
PV138997.1 Mammuthus primigenius isolate L323 mitochondrion, partial genome	PV138997_[M. primigenius]_Europe_49138	PV138997	L323	GIN 11749	OxA-21049 (P24773)	46600	700	49138	[M.primigenius]	Vologda Oblast, Totma	Chacón-Duque et al. 2025	Palkopoulou et al. 2013	60	42.8	Europe	209	0.0124627
PV138998.1 Mammuthus primigenius isolate MD177 mitochondrion, partial genome	PV138998_cf. M. primigenius_Siberia_>47000	PV138998	MD177	3657-181	NZA-3712	>47000	infinite	>47000	cf.M.primigenius	Allaikha river, section ANV-1	Chacón-Duque et al. 2025	Hagelberg et al. 1994	70.4	147.7	Siberia	48	0.00286225
PV138999.1 Mammuthus primigenius isolate MD227 mitochondrion, partial genome	PV138999_M. primigenius_Siberia_n.d.	PV138999	MD227	3492-116				n.d.	M.primigenius	Alazeya	Chacón-Duque et al. 2025		70.5	154.5	Siberia	112	0.00667859
PV139000.1 Mammuthus primigenius isolate MD228 mitochondrion, partial genome	PV139000_M. primigenius_North America_n.d.	PV139000	MD228	YG 812.20				n.d.	M.primigenius	Yukon, Old Crow, Loc. 11	Chacón-Duque et al. 2025		67.6	-139.8	North America	788	0.0469887
PV139001.1 Mammuthus primigenius isolate MD229 mitochondrion, partial genome	PV139001_[M. primigenius]_North America_NA	PV139001	MD229	YG 431.1	Mean of multiple measurements (N = 219)	47336	277	NA	[M.primigenius]	Klondike, central Yukon, Dominion Creek - Hollis mine, Loc 115015-0012	Chacón-Duque et al. 2025	Martinez de la Torre et al. 2019	63.7	-138.5	North America	304	0.0181276
PV139003.1 Mammuthus primigenius isolate P035 mitochondrion, partial genome	PV139003_cf. M. trogontherii_Siberia_n.d.	PV139003	P035	3100-784				n.d.	cf.M.trogontherii	Bol. Chukochya R., Loc. 23	Chacón-Duque et al. 2025		69.6	157.2	Siberia	1608	0.0958855
PV139006.1 Mammuthus primigenius isolate P045 mitochondrion, partial genome	PV139006_M. primigenius_Siberia_n.d.	PV139006	P045	3723-517				n.d.	M.primigenius	Adycha, loc. 222	Chacón-Duque et al. 2025		67.5	135.7	Siberia	366	0.0218247
PV139007.1 Mammuthus primigenius isolate P048 mitochondrion, partial genome	PV139007_M. primigenius/trogontherii indet._Siberia_n.d.	PV139007	P048	3723-513				n.d.	M.primigenius/trogontherii.indet.	Adycha, Oskhordokh, Kotov's pit	Chacón-Duque et al. 2025		67.5	135.7	Siberia	62	0.00369708
PV139008.1 Mammuthus primigenius isolate TB124 mitochondrion, partial genome	PV139008_[M. primigenius]_Siberia_17870	PV139008	TB124	MKh-O447	GIN-10234	14600	100	17870	[M.primigenius]	Yakutia, Lena Delta, SE, Bykovskiy Peninsula, Mamontovy Khayata	Chacón-Duque et al. 2025	Barnes et al. 2007	71.8	129.4	Siberia	170	0.0101371
PV139009.1 Mammuthus primigenius isolate TB127 mitochondrion, partial genome	PV139009_[M. primigenius]_Siberia_30187	PV139009	TB127	BL-O208	GIN-10708	25900	600	30187	[M.primigenius]	New Siberian Islands: Bol. Lyakhovsky Isl, S.coast W of Zimovye R mouth	Chacón-Duque et al. 2025	Barnes et al. 2007	73.3	141.3	Siberia	221	0.0131783
PV139010.1 Mammuthus primigenius isolate TB129 mitochondrion, partial genome	PV139010_[M. primigenius]_Siberia_NA	PV139010	TB129	BL-O443	GIN-10709	48000	2000	NA	[M.primigenius]	New Siberian Islands: Bol. Lyakhovsky Isl, S.coast W of Zimovye R mouth	Chacón-Duque et al. 2025	Barnes et al. 2007	73.3	141.3	Siberia	326	0.0194395
PV139011.1 Mammuthus primigenius isolate TB159 mitochondrion, partial genome	PV139011_M. primigenius_Siberia_>40800	PV139011	TB159	PIN 3751-162	AA-22599	>40800	infinite	>40800	M.primigenius	Yakutia, Laptev Sea coast (E) Buor-Khaya Peninsula (btwn Lena & Yana Rs)	Chacón-Duque et al. 2025	Barnes et al. 2007	71.7	133	Siberia	127	0.00757305
PV139012.1 Mammuthus primigenius isolate TB161 mitochondrion, partial genome	PV139012_Mammuthus sp._Siberia_>33000	PV139012	TB161	BL-O723	GIN-10700	>33000	infinite	>33000	Mammuthus.sp.	New Siberian Islands: Bol. Lyakhovsky Isl, S.coast W of Zimovye R mouth	Chacón-Duque et al. 2025	Barnes et al. 2007	73.3	141.4	Siberia	144	0.00858676
PV139013.1 Mammuthus primigenius isolate TB162 mitochondrion, partial genome	PV139013_[M. primigenius]_Siberia_42165	PV139013	TB162	761-51	GIN-10660	37800	900	42165	[M.primigenius]	New Siberian Islands: Bol. Lyakhovsky Isl, S.coast W of Zimovye R mouth	Chacón-Duque et al. 2025	Barnes et al. 2007	73.3	141.3	Siberia	219	0.013059
PV139014.1 Mammuthus primigenius isolate TB182 mitochondrion, partial genome	PV139014_[M. primigenius]_Siberia_49387	PV139014	TB182	ILC.06(1138a)	OxA-11839	46600	1100	49387	[M.primigenius]	Khatanga River Mouth	Chacón-Duque et al. 2025	Barnes et al. 2007	72	102.5	Siberia	202	0.0120453
PV139015.1 Mammuthus primigenius isolate TB90 mitochondrion, partial genome	PV139015_[M. primigenius]_Siberia_38809	PV139015	TB90	MKh-O326	GIN-10263	33800	260	38809	[M.primigenius]	Yakutia, Lena Delta, SE, Bykovskiy Peninsula, Mamontovy Khayata	Chacón-Duque et al. 2025	Barnes et al. 2007	73.3	141.3	Siberia	81	0.00483005
PV139016.1 Mammuthus primigenius isolate TB92 mitochondrion, partial genome	PV139016_Mammuthus sp._Siberia_>51000	PV139016	TB92	BL-O240	GIN-10710	>51000	infinite	>51000	Mammuthus.sp.	New Siberian Islands: Bol. Lyakhovsky Isl, S.coast W of Zimovye R mouth	Chacón-Duque et al. 2025	Barnes et al. 2007	73.3	141.3	Siberia	219	0.013059
PV139017.1 Mammuthus primigenius isolate TB93 mitochondrion, partial genome	PV139017_Mammuthus sp._Siberia_>44000	PV139017	TB93	BL-O310	GIN-10711	>44000	infinite	>44000	Mammuthus.sp.	New Siberian Islands: Bol. Lyakhovsky Isl, S.coast W of Zimovye R mouth	Chacón-Duque et al. 2025	Barnes et al. 2007	73.3	141.3	Siberia	135	0.00805009
References:
Chacón-Duque, J. Camilo, Jessica A. Thomas Thorpe, Wenxi Li, Marianne Dehasque, Patricia Pečnerová, Axel Barlow, David Díez-Del-Molino, ... & Dalén, L. (2025). “A Million Years of Mammoth Mitogenome Evolution.” Molecular Biology and Evolution 42 (4).
Chang, D., Knapp, M., Enk, J., Lippold, S., Kircher, M., Lister, A., ... & Hodges, E. (2017). The evolutionary and phylogeographic history of woolly mammoths: a comprehensive mitogenomic analysis. Scientific Reports, 7, 44585.
Dehasque, M., Pečnerová, P., Muller, H., Tikhonov, A., Nikolskiy, P., Tsigankova, V.I., Danilov, G.K., Díez-del-Molino, D., Vartanyan, S., Dalén, L., Lister, A.M. (2021). Combining Bayesian age models and genetics to investigate population dynamics and extinction of the last mammoths in northern Siberia. Quat. Sci. Rev. 259, 106913.
Enk, J., Devault, A., Widga, C., Saunders, J., Szpak, P., Southon, J., ... & Froese, D. (2016). Mammuthus population dynamics in late Pleistocene North America: divergence, phylogeography, and introgression. Frontiers in Ecology and Evolution, 4, 42.
Gilbert, M. T. P., Tomsho, L. P., Rendulic, S., Packard, M., Drautz, D. I., Sher, A., ... & Campos, P. F. (2007). Whole-genome shotgun sequencing of mitochondria from ancient hair shafts. Science, 317(5846), 1927-1930.
Gilbert, M. T. P., Drautz, D. I., Lesk, A. M., Ho, S. Y., Qi, J., Ratan, A., ... & Tomsho, L. P. (2008). Intraspecific phylogenetic analysis of Siberian woolly mammoths using complete mitochondrial genomes. Proceedings of the National Academy of Sciences, 105(24), 8327-8332.
Krause, J., Dear, P. H., Pollack, J. L., Slatkin, M., Spriggs, H., Barnes, I., ... & Hofreiter, M. (2006). Multiplex amplification of the mammoth mitochondrial genome and the evolution of Elephantidae. Nature, 439(7077), 724-727.
Pečnerová, P., Palkopoulou, E., Wheat, C. W., Skoglund, P., Vartanyan, S., Tikhonov, A., ... & Dalén, L. (2017). Mitogenome evolution in the last surviving woolly mammoth population reveals neutral and functional consequences of small population size. Evolution letters, 1(6), 292-303.
Poinar, H. N., Schwarz, C., Qi, J., Shapiro, B., MacPhee, R. D., Buigues, B., ... & Rampp, M. (2006). Metagenomics to paleogenomics: large-scale sequencing of mammoth DNA. science, 311(5759), 392-394.
Rogaev, E. I., Moliaka, Y. K., Malyarchuk, B. A., Kondrashov, F. A., Derenko, M. V., Chumakov, I., & Grigorenko, A. P. (2006). Complete mitochondrial genome and phylogeny of Pleistocene mammoth Mammuthus primigenius. PLoS Biol, 4(3), e73.
van der Valk, Tom, Patrícia Pečnerová, David Díez-del-Molino, Anders Bergström, Jonas Oppenheimer, Stefanie Hartmann, ... & Dalén, L. (2021). “Million-Year-Old DNA Sheds Light on the Genomic History of Mammoths.” Nature 591 (7849): 265–69.
Yates, J. A. F., Drucker, D. G., Reiter, E., Heumos, S., Welker, F., Münzel, S. C., ... & Bocherens, H. (2017). Central european woolly mammoth population dynamics: Insights from late pleistocene mitochondrial genomes. Scientific reports, 7(1), 1-10.

## Sheet: S10
Sample	Sample	Material	ETH-number	C14 age	±1σ	F14C	±1σ	δC13	±1σ	mg C	C/N at	%C	%N	Unmodelled (BP)
Code	#			BP				‰						from	to	%
HOLF_001.A	Hohle Fels, ivory collagen	collagen	ETH-126706	28385	137.6	0.029	0.000500162	-22.2	1	0.996	3.16475	38.2458	14.0991	33086	31976	95.45
HOLF_003.A	Hohle Fels, ivory collagen	collagen	ETH-126707	31831.8	205.9	0.019	0.000487331	-23.4	1	1	3.1886	38.3999	14.05	36661	35636	95.45
HOLF_004.A	Hohle Fels, ivory collagen	collagen	ETH-126708	30541.1	175.6	0.022	0.000487957	-21.7	1	0.988	3.17682	43.4919	15.9721	35315	34549	95.45
